# Supplementary material for: Waist circumference versus BMI: A cross-sectional study comparing Cardiometabolic Risk association in the Nepalese Population
Source: PLoS One. 2026 Jul 16;21(7):e0353676. doi: 10.1371/journal.pone.0353676 (PMC13375131; doi:10.1371/journal.pone.0353676)
Supplement: S1 File — Anonymized raw data used for the analysis and results of our study. (XLSX) [file pone.0353676.s002.xlsx]

## Sheet: Sheet1
Patient	Alcohol	Smoking	Diet	DM	HTN	Thyroid	NAFLD	NAFLD_class	FLD	FLD_class	Dyslipidemia_class	ALT	Cholesterol	HDL	LDL	Triglyceride	UA	T3	T4	TSH	Glucose	Urea	Creatinine	VitaminB12	VitaminD
1	1	1	1	0	0	0	No	0	0	0	1	40	4.6	1	3.1	1.3	370	6.1	15.56	2.615	4.7	3.4	59
2	0	0	1	0	0	0	No	0	0	0	1	20	3.9	0.9	2.2	1.7	227	4.93	13.02	2.674	4.5	2	53	164	23.7
3	0	0	0	0	0	0	No	0	0	0	1	20	3.9	1.2	2.3	1	196	4.04	14.67	1.77	4	2.3	56	183	16.4
4	1	1	1	0	0	0	No	0	0	0	1	61	6.5	1.5	4.4	1.4	411	5.98	14.01	1.687	4.3	2.9	58
5	0	0	1	0	0	0	Yes	1	2	1	1	94	3.3	0.9	1.9	1.3	338	4.89	13.74	4.053	5.1	2.6	60
6	1	0	1	0	1	0	No	0	0	0	1	81	4.2	0.9	2.5	1.7	410	5.58	12.51	1.871	4.3	3.8	66
7	0	0	0	1	0	0	No	0	0	0	1	16	2.6	1.1	1.6	1.1	259	4.01	12.24	1.276	8.7	4	46
8	1	1	1	0	0	0	No	0	0	0	1	57	5.6	1.1	3.9	1.4	305	5.31	13.5	0.582	4.1	4.5	60	454	18.1
9	0	0	1	0	0	0	No	0	0	0	1	9	5.1	1.3	3.2	1.6	273	5.05	14.98	1.256	3.9	1.9	50	97	13.4
10	0	0	1	0	0	0	Yes	1	1	1	1	23	5.5	1.4	3.5	1.6	294	4.55	12.82	2.526	4.5	5.3	59
11	0	0	1	0	0	0	No	0	0	0	1	14	3.4	1.1	2	0.9	260	4.63	12.01	1.774	5.2	3.7	47
12	1	0	1	0	0	0	No	0	0	0	1	68	4.3	1	2.7	1.5	432	5.25	14.41	5.358	5.1	6	85
13	0	0	1	0	0	0	No	0	0	0	1	10	3.1	1.1	1.8	0.7	183	5.11	12.94	3.19	4.6	3	52
14	0	0	0	0	0	0	No	0	0	0	1	23	3.8	1.1	2.3	0.8	246	4.8	11.48	1.961	4.7	2.8	55	186
15	1	0	1	0	1	1	No	0	0	0	1	45	4.9	1	2.1	4.1	426	4.7	12.83	2.46	4.9	5.6	87	360	47.8
16	0	0	1	0	0	0	Yes	1	2	1	1	44	5	1.1	3.2	1.7	286	5.94	12.55	2.822	5.1	4.5	65	265	11.6
17	1	0	1	0	0	0	No	0	0	0	1	25	6.2	0.9	2.6	5.9	339	4.68	13.15	2.217	7.4	3.2	72
18	1	0	1	0	1	0	No	0	0	0	1	31	5.6	1.8	4	0.8	291	4.67	12.88	2.197	5.5	3.3	49	397	20.7
19	1	1	1	0	0	0	No	0	1	1	0	30	3.6	1.4	2.5	0.8	281	5.38	13.689	3.359	4.8	5.4	76
20	1	1	1	0	0	0	No	0	1	1	1	61	4.8	0.8	3.8	0.7	488	5.76	13.27	0.911	5.4	4.1	83
21	0	0	1	0	0	0	No	0	0	0	1	62	3.4	1.1	2.1	0.5	226	4.95	15.77	1.194	5	3.3	57
22	0	0	1	0	1	1	Yes	1	2	1	1	22	6.1	1.3	4	4.8	438	5.14	13.68	5.931	4.2	3.6	77
23	0	0	1	0	0	0	Yes	1	1	1	1	16	4.9	1.1	3.2	1.5	322	4.75	12.7	2.456	5.1	3.6	57
24	1	0	1	0	0	0	No	0	0	0	1	45	5.2	1.41	3.3	1.1	284	4.8	10.91	3.724	4	3.2	56
25	0	0	1	0	0	0	No	0	0	0	1	35	5.1	1	3.1	2	344	5.12	13.46	1.19	5	3	65
26	0	1	1	0	0	0	No	0	0	0	1	23	4.5	1.2	3	0.9	250	4.46	14.97	0.873	4.9	4.5	54
27	0	0	1	0	0	0	No	0	0	0	1	15	4.1	1	3	1	250	5.03	12.24	1.599	4.5	3.6	57
28	0	1	1	0	1	1	Yes	1	1	1	1	15	4.9	1	3.4	1.6	295	4.58	17.58	1.882	4.8	5.2	52
29	1	0	1	0	0	0	No	0	0	0	1	20	6.8	1.5	5.4	1.1	203	5.23	12.13	0.909	4.9	3	45
30	1	0	1	0	0	0	No	0	0	0	1	42	5.1	1.4	3.4	1.7	259	4.79	10.64	0.841	4.4	1.7	52
31	1	1	1	1	0	1	No	0	0	0	1	20	5.3	0.9	3.7	2.8	339	4.02	15.95	2.901	8.4	7.2	148
32	0	0	1	0	0	1	No	0	0	0	1	13	5.6	1.2	3.9	1.2	127	3.84	16.84	0.871	5.3	7.3	54
33	1	1	1	0	1	0	No	0	1	1	1	55	5.6	1	4.2	2	343	4.73	13.61	4.37	4	2.5	83
34	0	0	1	0	0	0	No	0	0	0	1	15	5.3	1.4	3.8	0.7	204	5.21	15.41	0.272	4.8	2.9	61
35	0	0	1	1	0	1	Yes	1	1	1	1	20	4.5	1	3.1	1.8	242	5.1	12.59	2.268	7	4.7	59
36	1	1	1	0	0	0	No	0	1	1	1	20	4.4	1	3.1	2.3	401	4.55	12.59	1.546	6	6	48
37	1	1	0	1	0	1	No	0	0	0	1	54	4.2	0.9	2.1	2.9	357	4.52	13.5	5.819	6.4	3.9	92
38	0	0	1	0	0	0	No	0	0	0	1	12	4.5	1.2	3	0.8	267	4.76	13.1	2.117	4.7	3.4	50
39	0	0	1	0	0	1	No	0	0	0	1	16	3.8	1.1	2.5	0.7	171	5.41	14.46	3.478	5.1	2.4	64
40	0	0	1	0	0	0	No	0	0	0	1	56	5.3	0.9	3.1	3.2	370	5.63	12.87	1.835	4.7	4.9	85
41	1	0	1	0	1	0	No	0	2	1	1	37	5	0.8	1.9	5.1	347	4.99	15.25	5.407	5.6	4.8	97
42	1	1	1	0	0	0	No	0	0	0	1	13	4	1.2	2.8	1.2	276	4.56	12.77	1.364	4.6	3.7	63
43	1	0	1	1	0	0	No	0	0	0	1	17	4.1	1.2	2.7	0.7	344	4.71	14.15	0.874	4.5	3.7	57
44	0	0	1	0	0	0	No	0	0	0	1	24	4	1	2.3	1.7	313	5.02	14.63	1.007	4.1	3.1	61
45	0	0	1	0	0	0	No	0	0	0	1	35	4.5	1.2	2.7	1.6	238				4.8	3.2	57
46	1	1	1	0	0	0	No	0	0	0	1	35	4.1	1	2.5	1.4	237	4.51	11.17	2.231	3.7	2.7	62	434	19.2
47	0	0	1	0	1	0	No	0	0	0	1	18	5.3	1.4	4.1	1.4	198	4.48	10.94	3.197	4.9	6.8	63
48	0	1	1	0	0	0	Yes	1	1	1	1	27	4.1	1.1	2	2.5	382	4.65	11.65	1.208	4.7	3.3	69
49	1	0	1	0	0	0	No	0	3	1	1	60	5.5	1	3.4	2.4	170	4.57	10.24	0.475	4.4	3.8	68
50	1	0	1	0	0	0	No	0	1	1	1	26	5.4	1	3.5	2.1	427	4.78	9.64	4.289	4	3.4	95
51	0	0	1	0	1	1	No	0	0	0	1	17	5.5	1.5	3.7	0.6	268	4.7	11.38	3.486	5.4	5.9	60
52	0	0	1	0	0	0	Yes	1	3	1	1	22	5.2	1	3.6	1.6	360	3.9	10.95	1.518	4.2	4.5	69
53	0	0	1	0	0	0	No	0	0	0	1	12	3.6	1.2	2.1	0.7	237	4.63	12.49	1.523	4.5	2.5	60
54	0	0	1	0	0	0	No	0	0	0	1	128	5.1	1.1	3.3	3.5	462	3.5	10.77	2.389	5.3	6.2	73		25
55	0	0	1	0	0	0	Yes	1	2	1	1	35	5.2	1	3.3	2.1	449	3.41	10.09	0.562	5.3	4.5	87
56	1	0	1	0	0	0	No	0	0	0	1	43	6.7	1.4	4.5	5	380	4.34	12.93	5.542	5.1	3.8	90
57	1	0	1	0	1	0	No	0	1	1	1	42	4.4	1.1	3.7	1.3	328	4.75	12.15	1.408	5	3.4	90
58	1	0	1	0	0	0	No	0	0	0	1	32	5.2	1.3	3.5	1.3	279	3.32	10.79	0.933	4.9	3.6	66
59	0	0	1	0	0	0	No	0	0	0	1	34	4.5	0.9	3.5	1.2	193	3.33	11.69	3.149	4.8	3.3	52
60	0	0	1	0	0	0	No	0	0	0	1	13	4.1	1.2	3.2	1.2	186	5.15	12.93	1.365	4.5	2.5	50
61	0	0	1	0	0	0	No	0	0	0	1	11	6.4	1.5	4.9	1.2	224	3.47	12.3	2.62	4.7	3.6	55
62	1	1	1	0	1	0	No	0	0	0	1	54	6.1	1	4.1	2.7	273	4.58	13.31	3.655	4.9	4.6	85
63	0	1	0	0	1	0	Yes	1	2	1	1	44	3.6	1.1	2.7	1.2	345	5.85	11.14	4.306	4	3.3	105
64	0	0	0	0	1	1	Yes	1	1	1	1	20	6.6	1.1	4.3	2.6	319	5.28	12.47	4.224	3.9	2.4	56
65	1	1	1	0	1	0	No	0	0	0	1	74	6.4	1.2	4.2	2.3	340	5.92	13.82	2.384	4	2.7	83
66	0	0	1	0	0	0	No	0	0	0	0	15	3.7	1.3	2.2	0.4	219	4.41	10.67	2.108	3.7	3.6	70
67	1	0	1	0	0	0	No	0	0	0	1	45	5.2	0.9	3.2	2.5	484	4.24	14.5	0.56	4.9	4.3	94
68	1	1	1	0	0	0	No	0	0	0	1	18	4.7	1.4	2.8	1.3	298	5.02	12.47	1.907	4.4	2.6	68
69	0	0	1	0	0	0	No	0	0	0	1	31	4.1	0.7	2.6	2.5	400	4.71	15.67	1.283	4.6	2.8	72
70	0	0	1	0	0	1	No	0	0	0	1	14	4.4	1.2	3	0.5	191	4.66	10.28	4.119	4.2	2.9	59
71	0	0	1	0	1	0	Yes	1	1	1	1	35	6.2	1.2	4.4	1.4	262	5.16	11.47	5.214	4.5	4.8	62
72	0	0	0	0	0	0	Yes	1	1	1	1	17	6.9	1.2	4.7	2.4	270	5.01	13.22	2.556	3.8	3.5	63
73	1	0	1	0	0	0	No	0	0	0	1	37	7.1	1.5	4.5	2.9	252	5.13	9.67	2.282	4.8	4.5	80
74	0	0	1	0	0	0	No	0	0	0	0	21	4.9	1.2	2.2	1	321	5.05	10.55	0.598	4.1	3.4	76
75	0	0	1	0	0	0	Yes	1	2	1	0	90	3.6	1.2	2.1	0.8	370	5.6	9.27	1.186	3.6	3.8	89
76	0	0	1	0	0	0	Yes	1	1	1	1	57	3.8	0.9	2.2	1.5	300	5.45	12.52	1.005	4.3	4.6	73
77	1	0	1	0	1	0	No	0	0	0	1	32	5.2	1.2	3.4	2	236	5.56	12.69	2.952	11.8	3.6	72
78	0	0	1	0	0	0	No	0	0	0	1	47	4.9	0.6	3.3	2.6	317	5.91	13.9	0.918	4.5	5.8	58
79	0	0	1	1	1	0	Yes	1	1	1	1	34	4.6	1.4	3.1	0.9	269	5.12	11.97	0.69	4.8	2.2	48
80	1	0	1	0	0	0	No	0	0	0	1	19	5.6	1.4	4	2.2	342	4.14	12.44	5.135	4.7	2.5	62
81	1	1	1	0	1	0	No	0	0	0	1	22	4.1	0.9	3.8	0.8	445	3.57	13.25	2.572	4.6	4.8	91
82	0	0	1	0	0	0	No	0	0	0	1	20	4.9	1.5	3.5	0.9	276				4.3	2.5	76
83	0	0	1	1	0	0	Yes	1	1	1	1	18	2.4	0.9	1.1	1.2	467	4.33	10.03	2.173	5.8	2.8	56
84	0	0	1	0	0	0	Yes	1	1	1	1	25	4.1	1.2	2.6	0.8	348	5.11	11.52	2.667	4.1	4.6	49
85	1	1	1	0	0	0	No	0	0	0	1	24	4	1.1	2.9	1	174	5.28	13.34	1.899	4.3	5.7	81
86	1	0	1	0	0	0	No	0	0	0	1	15	4.2	1.2	2.7	1.2	393	4.87	13.76	6.635	4.4	3.5	87
87	0	0	1	0	0	0	Yes	1	2	1	1	52	5.6	0.9	4	3.8	514	5.38	14	0.103	4.3	2.9	104
88	1	0	1	0	0	0	No	0	0	0	1	18	4.8	1.6	2.8	1	182	4.9	10.31	3.036	4.5	2.6	46
89	0	0	1	0	0	0	Yes	1	2	1	1	38	7	1.6	5.2	2.4	329	6.15	15.68	0.618	4.6	5.2	84
90	0	0	1	0	0	0	No	0	0	0	1	20	2.6	1	1.3	0.6	279	4.72	11.36	2.061	4	1.4	46
91	1	1	1	0	1	0	No	0	0	0	0	10	3.5	1.2	2	1.5	512	5.6	16.14	2.752	4.7	2.5	89
92	1	1	1	0	0	0	No	0	0	0	1	22	4.1	1.4	3.3	0.7	297	3.82	11.73	2.138	4.6	4.1	61
93	1	1	1	0	1	0	No	0	1	1	1	17	4.6	1.1	3.1	2.1	291	5.79	14.58	1.346	4.4	3.8	82
94	1	0	1	1	0	0	No	0	1	1	1	34	6.7	0.9	3.7	6.8	376	3.68	11.12	5.344	5	3.1	80
95	0	0	1	0	0	0	Yes	1	1	1	1	51	5.7	1.3	4.5	0.7	303	6.23	14.13	2.678	4.8	6.8	53
96	1	0	1	0	0	0	No	0	0	0	1	96	5.3	1	3.9	2.3	371	6	11.37	2.948	4	3.1	77
97	0	0	1	0	0	0	No	0	0	0	1	37	4.5	1.1	3.8	0.8	414	6.6	13.33	1.494	3.8	2.8	67
98	0	0	1	0	0	0	No	0	0	0	0	29	4.1	1.5	2.4	0.7	184	5.85	12.9	2.108	4.1	2.1	55
99	0	0	1	0	0	0	No	0	0	0	1	17	3.1	1	1.9	1	289	5.71	12.37	1.812	3.9	2.8	55
100	1	1	1	0	0	0	No	0	0	0	1	17	4.6	1.4	3	0.8	305	5.83	13.18	0.483	4.6	2.5	53
101	0	0	1	0	0	1	Yes	1	2	1	1	91	4.8	1	3.9	2.3	388	5.83	10.98	1.639	4.8	5	71	591	11.9
102	0	0	1	0	0	0	No	0	0	0	1	11	3.8	1.1	3.2	0.6	383	3.69	13.46	3.234	4.4	3.7	68		11.4
103	1	0	1	0	1	0	No	0	2	1	1	17	4.9	1.4	3.9	0.8	265	4.21	15.28	1.28	5.4	4.2	55
104	0	0	0	0	1	0	Yes	1	1	1	1	78	4.1	1.2	2.5	1.4	350	5.62	15.37	6.686	5.1	3.2	64	667	22.1
105	1	0	1	1	1	0	No	0	1	1	1	90	4.7	1.3	2.9	1.5	257	2.93	12.81	2.237	12	3.3	62
106	0	0	1	0	0	0	No	0	0	0	1	70	6.1	1.3	3.9	2	283	3.54	12.08	3.534	4.2	2.8	64
107	1	0	1	0	1	0	No	0	0	0	1	39	6.2	1.5	4.7	1.5	395	5.24	12.6	1.361	4.4	4.7	92
108	0	0	1	0	0	0	No	0	0	0	1	17	5.7	1.3	4.5	1.2	318	5.08	11.19	2.637	4.6	5.2	86
109	0	0	1	0	0	0	No	0	0	0	1	24	3.5	1	2.4	1.1	309	5.61	16.82	1.201	4.3	3.5	87
110	1	0	1	0	0	0	No	0	1	1	1	51	5.9	1.3	4.4	1.4	341	5.73	9.75	1.621	4.5	4.5	70
111	0	0	1	0	0	0	No	0	0	0	1	17	4.9	1.1	3.2	1.7	255	4.73	11.67	1.678	4.4	3.6	55
112	0	0	1	0	0	0	No	0	0	0	1	25	4.6	1.1	3	1.6	362	4.85	9.56	0.489	4.6	6.7	71
113	1	0	1	0	0	0	No	0	0	0	1	26	3.4	0.8	2	0.6	265	5.03	11.99	2.016	4.6	2.6	67
114	0	0	1	0	0	0	Yes	1	2	1	1	15	4	1	2.6	1.1	352	4.95	12.49	1.751	4.5	3	52
115	0	0	1	0	0	0	Yes	1	1	1	1	58	4.2	0.9	2.8	1.2	325				4.8	4	75
116	0	0	1	0	0	0	No	0	0	0	1	70	3.3	1	1.9	0.8	210	4.14	10.28	1.301	4.5	3	42	199	14.3
117	1	1	1	0	0	0	No	0	1	1	1	20	4.5	1.2	3	0.6	299	3.73	9.32	4.747	4.6	3.5	60
118	1	0	1	0	0	0	No	0	0	0	1	24	4.1	1	2.3	1.2	413	4.6	13.22	4.138	5.1	4.2	71	442	25.1
119	0	0	1	0	0	0	Yes	1	1	1	1	26	4.8	1.1	3.2	1.3	248	4.07	9.99	6.763	4.8	3.4	57
120	0	1	0	0	0	0	No	0	0	0	1	74	2	0.6	1.2	0.4	269	4.75	10.78	0.656	4.3	2.4	54
121	1	0	1	0	0	0	No	0	0	0	1	18	5.5	1.3	4.1	0.7	220	3.88	9.62	2.487	4.1	2.6	57
122	0	0	1	0	0	0	No	0	0	0	1	58	3.1	0.8	2.6	0.6	286	4.33	13.68	4.856	5.1	2.3	57
123	1	1	1	0	0	0	No	0	0	0	1	36	4.4	1.6	2.8	0.9	258	4	11.28	1.416	7.7	4.6	72
124	0	1	1	0	0	0	No	0	0	0	1	30	3.9	1	2.1	1.8	204	3.45	11.4	1.526	4.7	4.7	61
125	1	1	1	0	0	0	No	0	0	0	1	22	4.5	1.2	2.8	1.2	358	6.04	12.67	0.597	4.9	4.9	90
126	0	0	1	0	0	0	No	0	0	0	1	17	5.6	1.9	3.1	1.1	229	5.73	12.67	3.695	4.5	2.8	59
127	0	0	1	0	0	0	No	0	0	0	1	39	4.8	1.2	3.2	0.8	307	6.01	14.88	2.093	4.9	3.7	80
128	1	0	1	0	0	0	No	0	1	1	1	28	5.7	1.5	3.6	1.5	234	4.34	9.4	1.83	3.9	3.9	66
129	1	0	1	0	0	0	No	0	0	0	1	22	5.6	1.6	3.8	0.8	293	5.12	14.92	1.163	4.7	2.1	53
130	0	0	1	0	0	0	No	0	0	0	1	40	5.2	1.1	3.4	1.1	307	3.9	11.2	1.146	5.1	3.2	55
131	0	0	1	0	0	0	No	0	0	0	1	13	3.9	0.8	2.4	1	330	4.71	16.25	0.306	4.5	4.4	79
132	1	0	1	0	1	0	No	0	0	0	0	15	3.5	1.1	2.4	0.5	346	5.97	14.8	0.001	5.2	5.3	63
133	1	1	1	0	1	0	No	0	2	1	1	45	6.7	1.2	4.3	4.5	273	5.29	11.67	1.694	5.1	4.4	49
134	0	0	1	0	0	0	No	0	0	0	1	26	6.1	1.1	4.6	2.4	376	5.45	11.22	1.89	4.8	3	89
135	1	1	1	0	0	0	No	0	1	1	1	25	4.9	1.4	3.3	1.7	393	4.94	11.22	1.308	4.7	4.8	80
136	0	1	1	0	0	0	No	0	0	0	1	15	3.9	0.7	2.2	3.2	191	4.59	11.51	6.219	5.4	4.5	62
137	0	0	1	0	0	0	No	0	0	0	1	13	5.5	1.4	3.7	0.8	142	4.35	17.27	0.852	4.2	3.9	62
138	0	0	1	0	0	0	No	0	0	0	1	12	4	1.1	2.7	0.7	159	4.96	13.01	2.772	4.4	2.6	54
139	0	0	1	0	0	0	No	0	0	0	1	18	5.5	1.1	3.5	2	551	5.82	13.39	1.12	4.9	3.8	69
140	1	0	1	0	0	0	No	0	1	1	1	45	6.3	1.1	4.8	1.1	268	5.23	14.74	2.297	12.1	3.2	54
141	0	0	1	0	0	0	No	0	0	0	1	10	3.7	1.2	2.3	0.7	214	4.85	13.87	2.312	4.5	3.9	54
142	1	0	1	0	1	0	No	0	0	0	1	34	4.2	1.1	2.6	1.2	310	5.03	12.87	1.787	4.5	3.6	81
143	0	0	1	0	0	0	No	0	0	0	0	13	3.7	1.3	2.3	0.4	354	3.81	10.64	1.495	4.1	7.7	55
144	1	1	1	1	0	0	No	0	1	1	0	79	4	1.5	2.2	1.5	398	4.63	16.61	3.51	5.3	2.3	55
145	0	0	1	0	1	0	Yes	1	1	1	1	19	5.6	1.1	3.9	1.5	288				4.7	3	59
146	0	0	1	0	0	0	No	0	0	0	1	11	5.4	1.7	3.5	0.7	240	4.33	13.69	0.807	4.3	2.9	65
147	0	0	1	0	0	0	Yes	1	1	1	1	70	6.7	1.2	3.9	3.6	263	5.29	12.43	0.654	4.7	2.7	81
148	0	0	1	0	0	0	No	0	0	0	1	29	4.5	0.8	3.3	0.9	679	3.91	14.17	5.483	5	9.6	135
149	1	1	1	0	0	0	No	0	0	0	0	34	3.2	1.3	2.2	1.1	329	5.29	13.54	4.457	4.4	4.4	65	199	12.3
150	0	0	1	0	0	0	No	0	0	0	1	36	3.5	1.3	2.9	3.6	221	5.6	11.05	3.294	4.4	3.7	54	193	22.3
151	0	0	1	0	0	0	No	0	0	0	1	15	3.1	1	2.5	1.1	307	5.12	13.04	0.915	4.1	1.7	62
152	1	1	1	0	0	0	No	0	0	0	1	14	3.5	0.9	2.4	3.5	347	3.48	12.66	1.287	5.1	3.8	67
153	0	0	1	0	0	0	No	0	0	0	1	20	5.4	1.2	3.5	1.2	235	4.66	11.65	1.093	4.6	2	59
154	1	0	1	0	0	0	No	0	0	0	0	11	3.4	1.1	2	0.7	291	3.94	12.21	1.3222	4.4	4	69
155	1	1	1	0	0	0	No	0	0	0	1	31	6.3	1.1	4.8	1.6	419	4.6	10.55	6.072	5.5	6.3	56
156	0	0	1	1	0	0	Yes	1	1	1	1	61	3.6	1.1	2.1	1.7	326	4.51	12.34	4.256	8.9	3.7	55
157	1	1	1	0	0	0	No	0	1	1	1	56	6.1	1	3.8	5.8	595	4.79	11.31	2.207	5.1	5.2	78
158	0	0	1	0	0	0	Yes	1	1	1	1	49	4.6	1.2	3	1.4	247	5.4	11.89	2.406	5	3.4	54
159	1	1	0	0	0	0	No	0	0	0	1	46	5	0.9	3.7	1.7	461	4.85	12.91	3.035	4.5	2.9	68
160	0	0	1	0	0	0	No	0	0	0	0	21	3.9	1.4	2.5	0.6	275	5.32	12.86	2.541	4.9	2	47
161	1	0	1	0	0	0	No	0	1	1	1	30	5.2	1.4	3.7	1.1	402	5.07	13.48	2.957	5.2	3.2	66
162	1	0	1	0	0	0	No	0	1	1	1	92	4.6	1.2	3.1	1	341	4.17	10.71	5.404	5.6	2.7	58
163	0	0	1	1	1	0	Yes	1	1	1	1	57	4.1	0.9	2.8	1.7	529	4.78	10.77	4.579	7.8	3.1	69
164	1	0	1	0	0	0	No	0	1	1	1	28	5.1	1.3	3.8	1.9	287	5.4	12.5	2.185	5.4	2.3	67
165	1	1	1	0	0	0	No	0	0	0	1	27	4.5	0.9	3.1	1.9	366	4.64	6.12	1.2	4.7	3.7	72
166	1	0	1	1	1	0	No	0	1	1	1	47	5.2	1.1	3.6	2.3	288	2.26	9.21	0.884	3.3	4.7	74
167	1	1	1	0	1	0	No	0	1	1	1	20	5.4	1.3	3.8	1.4	351	4.13	12.45	1.282	5	3.9	80
168	0	0	1	0	0	0	No	0	0	0	1	16	4.1	1.5	2.8	0.2	276	2.85	10.56	2.356	4.9	4.8	62
169	0	1	1	0	0	0	No	0	0	0	1	28	4.6	0.9	2.7	2.3	410	5.77	13.83	2.125	4	4.3	70
170	1	0	1	0	0	0	No	0	0	0	1	21	7.7	1.6	6.1	1.1	414	4.11	12.82	1.587	4.8	2.8	53
171	0	0	1	0	1	0	No	0	0	0	1	21	3.9	0.9	2.6	0.8	257	4.82	11.04	3.213	4.3	4.1	57
172	0	0	1	0	0	0	No	0	0	0	1	10	5.4	1.2	3.6	1.3	95	2.84	13.31	3.011	4.4	2.1	52
173	1	1	1	0	0	0	No	0	1	1	1	60	5.7	1.7	3.4	1.8	424	6.44	12.68	2.417	5.3	2.6	67
174	0	0	1	0	0	0	No	0	0	0	1	41	5	0.9	3.6	1.1	322	6.09	16.3	1.476	4	1	47
175	0	0	1	0	1	0	No	0	0	0	1	16	5.1	1.5	3.2	0.8	329	4.29	13.62	1.286	4.4	6.1	57
176	1	0	1	0	0	0	No	0	1	1	1	30	5.4	1.5	3.5	0.9	315	5.65	11.99	0.927	5.3	5.6	79
177	0	1	1	0	0	0	Yes	1	2	1	1	41	5.2	1.2	3.8	1.4	450	4.93	12.33	0.613	4.6	3.1	82
178	0	1	1	0	0	0	No	0	0	0	1	23	3.9	1	2.4	1.1	325	3.91	10.82	1.791	5	3.6	61
179	0	0	1	0	0	0	No	0	0	0	1	28	5.7	1.9	3.4	0.8	275	5.8	13.3	2.176	3.8	3.8	59
180	0	0	1	0	0	0	No	0	0	0	1	22	3.8	1.4	2.8	0.6	163	3.94	14.12	6.045	4.3	2.2	48
181	0	0	1	0	0	0	No	0	0	0	1	23	4.9	1.1	2.4	3.2	302	2.51	12.98	2.001	4.3	4.3	60
182	0	0	1	0	0	1	Yes	1	2	1	1	43	5.1	0.9	3.1	1.4	345	3.04	14.98	3.689	5.4	3.9	54
183	1	1	1	0	0	0	No	0	0	0	1	76	7.1	1.3	5.6	2.7	509	2.78	10.35	1.578	6.3	2.6	70
184	1	1	1	1	1	0	No	0	1	1	1	33	4.7	0.9	2.9	4.7	327	3.74	12.36	3.345	15.1	7.5	95
185	1	0	1	0	0	0	No	0	0	0	1	39	5.4	1.1	4	0.7	369	3.24	11.8	0.44	5.1	2.2	55
186	1	0	1	0	0	0	No	0	0	0	1	39	4.4	1	3	0.9	310	3.22	12.77	1.443	5.7	3.6	60
187	1	0	1	0	0	0	No	0	1	1	1	27	5.1	1	3.4	1.6	433	5.09	12.45	2.013	6	3.3	48
188	0	0	1	0	0	0	Yes	1	1	1	1	33	4	0.9	2.6	11	245	3.14	15.98	0.196	5.3	3.9	62
189	0	0	1	0	0	0	No	0	0	0	1	24	5.1	1.2	3.7	1.4	258	2.97	14.32	2.062	5.1	3.5	53
190	0	0	1	0	0	0	No	0	0	0	0	10	3.9	1.6	2	0.6	273	4.69	13.21	1.459	4.7	2.4	57
191	0	0	1	0	0	0	No	0	0	0	1	19	3.3	1.2	2.2	0.7	268	4.94	12.32	4.569	4.6	2.4	46
192	0	0	1	0	0	0	No	0	0	0	1	21	4.8	1.3	3.3	0.7	295	3.12	10.55	1.792	4.7	5	49
193	1	1	1	0	1	0	No	0	0	0	1	71	5.4	1.1	4.1	1.1	362	4.22	10.53	3.015	5.2	4.1	75
194	0	0	1	0	0	0	No	0	0	0	0	27	3.2	1.7	1.7	0.5	359	4.41	13.16	4.596	5.2	4.8	67
195	0	0	1	0	1	0	Yes	1	1	1	1	38	5.9	1	3.7	2.8	345	3.43	12.55	6.083	14.3	3.9	73
196	0	0	0	0	0	0	Yes	1	1	1	1	20	5.5	0.9	3.4	4.3	264	4.3	11.25	2.526	4.8	3.8	47
197	0	0	1	0	1	0	Yes	1	1	1	1	25	7.4	1.2	5.8	1.9	250	3.8	12.9	1.01	6.2	5.3	57
198	0	0	1	0	0	0	Yes	1	1	1	1	15	4.6	1.1	3	1.2	261	5.54	13.21	0.545	4.7	3	52
199	0	0	1	0	1	0	No	0	0	0	1	48	5.2	0.9	3.3	2.3	278	3.02	14.66	1.672	5.5	3	48
200	0	0	0	0	1	0	Yes	1	1	1	1	24	4.9	1.2	3.1	1.5	342	3.93	15.04	1.808	4.8	2.9	60
201	1	0	1	1	1	0	No	0	1	1	0	46	4.2	1.2	2.3	1	260	3.91	11.8	1.537	7.6	3.5	104
202	0	0	1	0	0	0	Yes	1	1	1	1	25	5.8	0.9	3.1	4	302	3.76	15.36	4.2	5.3	2.6	69
203	1	1	1	0	1	0	No	0	0	0	1	18	5	1.1	3.2	2.1	386	3.41	12.37	1.348	5.4	2.4	65
204	0	0	0	0	0	1	No	0	0	0	1	24	3.7	1.1	2.1	1.1	252	5.05	16.78	0.003	4.5	3	47
205	0	0	1	0	0	0	No	0	0	0	1	15	5.6	1.4	3.6	1.6	330	3.582	12.67	1.611	4.6	2.9	59
206	0	0	1	0	0	0	No	0	0	0	1	14	5.6	1.5	3.7	0.9	443	4.34	14.04	2.02	4.8	3.89	82
207	0	0	1	0	0	1	No	0	0	0	0	16	3.2	1.6	1.7	0.5	236	4.24	12.9	3.92	4.6	2.4	52	510	29.9
208	1	0	1	0	0	0	No	0	1	1	1	25	4.1	0.9	2.6	1.4	224	4.5	10.46	2.289	5	3.1	45	1369
209	0	0	1	0	0	0	Yes	1	1	1	1	15	4.1	0.9	1.7	1.5	225	4.6	11	1.8	5.2	2.4	62
210	0	0	1	0	0	0	Yes	1	1	1	1	15	4.2	1.4	2.9	1.6	314	5.27	13.63	1.885	4.3	3.8	53
211	0	0	1	0	0	0	No	0	0	0	1	31	3.6	1.2	1.3	1.6	268	4.54	12.29	3.91	4.4	4.2	45
212	1	0	1	0	0	0	No	0	2	1	1	180	5.5	0.7	5.6	0.9	244	2.95	14.36	2.973	3.5	2.4	35
213	0	0	1	0	1	0	Yes	1	1	1	1	88	4.2	0.8	2.2	2.8	416	4.38	13.25	0.795	4.6	4.8	66
214	0	0	1	0	0	1	No	0	0	0	1	20	5.5	1.2	3.7	1.4	304	4.33	14.45	2.456	4.1	3.7	52
215	0	0	1	0	1	0	No	0	0	0	1	23	4.3	1.4	2.7	0.6	326	4.85	11.35	3.69	5	4.6	55	135	22.7
216	0	0	1	0	0	0	No	0	0	0	1	29	3.9	1.2	2.8	1.4	364	4.7	12.9	0.997	4.5	5.4	67
217	1	0	1	0	0	0	No	0	1	1	1	39	7.1	1	5.8	1.3	380	3.69	14.93	0.968	4.9	6.6	62
218	0	0	1	0	0	0	No	0	0	0	1	13	5.2	1.6	3.9	0.5	254	4.38	11.34	1.129	3.8	5.6	47
219	1	1	1	0	0	0	No	0	1	1	1	24	7	1.2	5.7	1.6	454	3.31	13.22	1.519	5.4	6.4	82
220	0	1	1	0	1	0	Yes	1	1	1	1	26	4.6	1.1	3.2	2.1	295	2.7	10.88	1.421	4.8	7.3	56
221	0	0	1	0	0	0	No	0	0	0	1	47	4.7	0.9	3.4	1.8	339	3.9	11.4	0.657	3.8	5.1	77
222	0	0	1	0	0	0	No	0	0	0	1	28	2.6	1	1.3	0.5	304	3.22	12.24	1.27	4.4	4.4	56	420
223	1	1	1	0	1	1	No	0	1	1	1	19	5.4	0.9	3.8	1.5	457	2.46	10.78	5.83	5.6	9.7	85
224	0	0	1	0	1	0	No	0	0	0	1	18	5.2	1.3	4	1	281	3.16	12.38	3.126	4.1	3.8	49
225	0	0	0	0	0	0	Yes	1	1	1	1	27	4.6	1	3.7	1.9	375	4.69	12.99	2.42	5.3	3.2	61
226	0	0	0	0	0	0	No	0	0	0	0	30	4	1.3	2.5	1	300	4.93	10.92	0.906	4.5	1.9	46
227	0	0	1	1	0	0	Yes	1	1	1	1	147	2.9	0.3	1.5	2.6	142	2.33	13.1	0.9	5.8	2.9	51
228	0	0	1	0	0	0	No	0	0	0	0	12	2.2	1.1	1.3	0.2	351	5.89	14.73	1.913	4.4	1.6	53
229	1	0	1	0	0	0	No	0	0	0	1	15	4.8	1.2	3.2	1.1	385	5.07	12.27	3.375	4.7	3.2	60
230	0	0	1	0	1	0	Yes	1	1	1	1	51	5.3	1.2	3.8	0.8	383	5.1	11.7	1.2	4	3.8	55
231	0	0	1	0	0	0	No	0	0	0	0	12	3.2	1.4	2	0.6	276	5.6	12.4	1.939	4.2	3.1	50
232	0	0	1	0	0	0	No	0	0	0	1	12	3.5	1	2.1	0.6	240	5.04	9.8	1.936	3.9	2.1	50
233	1	0	1	0	0	0	No	0	0	0	0	56	3.1	1.2	1.9	0.6	132	5.94	11.8	1.783	5.31	2.5	56		19.6
234	0	0	1	0	0	0	No	0	0	0	1	37	5	1.2	3.8	0.7	390	4.45	14.16	1.897	3.89	3.9	84		11.4
235	0	1	1	0	1	0	No	0	0	0	1	9	4.6	0.9	3	1.5	341	4.08	14.09	1.785	4.4	2.6	54
236	0	0	1	0	0	1	Yes	1	1	1	1	15	4.7	1.5	2.8	1	372	3.53	11.36	4.24	4.8	3.2	53
237	0	0	0	1	0	1	No	0	0	0	1	25	4.5	1.4	2.9	0.7	187	3.91	13.53	2.52	6.8	3	49	143	24
238	1	0	1	0	0	0	No	0	0	0	1	17	3.7	0.7	2.8	1.8	279	2.86	10.39	3.125	3.8	2.2	50	582	24.4
239	0	0	1	0	0	0	No	0	0	0	1	9	5.9	1.4	4.3	0.6	247	3.99	13.59	0.705	4.3	3.1	49
240	0	0	1	0	0	1	No	0	0	0	1	22	4	1.2	3.2	0.5	236	4.73	12.14	4.202	4.4	3.1	56
241	0	0	0	0	0	0	Yes	1	1	1	1	32	5.5	1.1	4.1	0.7	287	4.67	13.4	3.075	4.7	2.3	54	226
242	0	0	1	0	0	0	No	0	0	0	1	20	5.5	1.5	3.8	1	268	4.35	13.24	3.681	4.8	2.5	54	379	21.1
243	0	0	1	0	0	0	No	0	0	0	1	33	4.5	1.2	2.9	0.9	353	5.42	14.01	0.206	4.8	3	73
244	0	0	1	0	0	0	Yes	1	1	1	1	63	5.9	1.3	4	1.4	469	4.8	10.11	2.729	4.4	4.8	75
245	0	0	1	0	0	0	Yes	1	1	1	1	33	4.7	1	3.1	1.6	276	3.94	11.62	1.707	4.6	4.2	51
246	0	0	1	0	0	0	No	0	0	0	1	25	4.6	1.2	3.6	1	256	4.84	14.02	18.47	5	3.6	62
247	1	1	1	1	1	0	No	0	2	1	0	23	3.8	1.8	1.8	0.5	419	5.7	13.53	0.315	5.7	4.3	56	170
248	0	0	1	0	0	0	Yes	1	1	1	1	24	5.3	1.2	3.2	2.1	388	4.76	13.05	1.078	4.5	4.1	62
249	0	0	1	0	0	0	Yes	1	1	1	1	27	4.7	0.9	2.9	3.7	405	4.6	15.33	2.324	5.3	4.8	58
250	0	0	1	0	0	0	Yes	1	1	1	1	42	3.7	0.8	2.2	2.6	280	5.02	13.13	2.3787	4.7	31	75
251	0	0	1	0	0	0	Yes	1	2	1	1	114	6.1	1	4.1	2.2	454	4.81	11.2	1.857	5.7	4	85
252	0	0	1	0	0	1	Yes	1	1	1	1	25	4.8	1.1	3	1.7	267	4.25	10.79	3.057	4	2.5	61
253	1	0	1	0	0	1	No	0	1	1	1	164	4.9	0.8	2.9	2.6	164	5.86	12.72	1.833	4.9	2.8	72
254	0	0	1	0	1	1	No	0	0	0	1	24	5.7	1.5	3.2	2.3	454	4.26	12.45	4.328	4.7	3.4	78
255	0	0	1	0	0	0	No	0	0	0	1	37	6.6	1.3	4.2	2.54	465	4.99	12.52	2.31	4.6	3.4	71
256	0	0	0	0	0	0	No	0	0	0	0	27	3.8	4.1	2.3	1	251	5.77	13.88	0.966	7.8	3.1	72
257	0	1	1	0	1	0	Yes	1	1	1	1	27	3.6	0.9	1.8	2.4	343	4.96	11.12	2.342	4.3	3.4	77
258	0	0	1	0	1	0	No	0	0	0	1	34	5.3	1	3.1	2.7	366	5.43	14.37	1.774	4.6	4.2	79
259	1	1	1	0	0	0	No	0	0	0	1	35	4.9	1.4	3.1	1.8	401	3.27	16.41	2.223	4.9	2.9	73
260	0	0	1	0	0	0	No	0	0	0	1	43	4.8	1	3.7	2.1	416	4.1	8.58	2.247	4.4	3.3	60
261	0	1	1	0	0	0	No	0	0	0	0	16	3.6	1.4	1.7	1.3	347	3.77	13.44	0.503	6.3	2.4	79
262	0	0	0	0	0	0	No	0	0	0	1	22	4.8	1	3.3	1.3	386	3.08	13.88	1.177	4.7	3.7	66	402	25
263	1	0	0	0	0	0	No	0	1	1	1	38	4.4	1.2	3.5	1	561	3.48	13.7	4.054	4.5	2.9	71
264	1	0	1	0	0	0	No	0	1	1	1	50	4.3	1.2	2.7	1	204	3.9	12.22	1.834	4.4	2.5	62
265	0	0	0	1	1	1	Yes	1	1	1	1	12	4.1	0.5	2.8	1.6	388	3.44	17.3	1.816	6.6	7.6	79
266	0	0	1	0	0	1	Yes	1	1	1	1	16	4.5	1.2	3	1.8	351	3.77	13.75	3.876	4.8	5.3	49
267	0	0	1	0	0	0	No	0	0	0	1	26	5.3	1.1	4	1.7	227	4.68	13.15	1.267	4.8	3.1	56
268	0	0	1	0	0	0	Yes	1	1	1	1	30	4.7	1.1	3.6	2.6	330	3.89	12.05	4.897	4.8	3.9	53
269	0	0	1	0	0	0	No	0	0	0	1	19	3.7	0.9	2.4	0.8	225	4.6	11.27	1.919	5.6	2.2	55
270	0	0	1	0	1	0	Yes	1	2	1	1	26	4.9	1.1	3.7	1.8	291	3.86	14.07	4.21	4.4	4	50
271	0	0	1	0	0	0	No	0	0	0	1	27	4.3	1.2	2.5	1.6	438	5.42	12.99	2.768	4.2	3.5	64
272	0	0	1	0	0	0	No	0	0	0	1	24	4	1.3	3	0.8	254	5.09	12.45	0.953	4.6	3.2	60
273	0	0	1	0	0	0	No	0	0	0	0	19	3.7	1.3	2.2	0.4	157	4.9	13.63	2.47	4.1	3.3	50
274	0	0	1	0	0	0	No	0	0	0	1	14	5.3	1.2	3.6	1.3	364	5.71	13.36	3.061	4.5	3.4	65
275	0	0	0	0	0	0	No	0	0	0	1	80	7.2	0.8	5.3	2.5	296	5.47	15.61	0.973	4.8	3.3	52
276	0	0	1	0	0	0	No	0	0	0	1	17	5.1	1.6	3.1	0.9	284	5.11	13.38	2.275	5	3.5	56
277	1	0	1	0	0	0	No	0	0	0	1	48	7.1	1.4	5.6	2.5	470	5.28	15.27	1.912	4.9	3.4	62
278	0	0	1	1	0	0	No	0	0	0	1	18	3.7	0.8	2.5	0.8	257	4.9	13.39	0.943	11.4	4.8	68
279	0	1	1	0	0	0	Yes	1	1	1	1	68	4.8	1.1	2.7	2.2	352	4.57	12.87	3.558	5.4	4.1	57
280	1	0	1	0	0	0	No	0	0	0	1	34	3.6	1.4	2.8	0.3	213	4.1	11.85	2.284	5	3.7	48
281	0	0	1	0	1	0	Yes	1	2	1	1	25	5.1	1.4	3.6	2.5	326	4.54	10.66	3.327	5.8	6.2	60
282	1	0	1	0	0	0	No	0	1	1	1	47	4.2	1.2	2.9	1.5	376	3.45	10.65	3.237	6.4	6.2	62
283	0	0	1	0	0	0	No	0	0	0	0	13	4	1.5	2.2	0.6	179	4.43	14.57	1.418	5	2	42
284	0	0	1	0	0	0	Yes	1	1	1	1	49	4.6	0.8	2.9	2	411	5.14	11.13	1.674	5	2.6	65
285	0	0	1	1	0	0	No	0	0	0	0	48	3.6	1.3	1.8	1	243	4.25	11.82	1.827	6.3	4.3	48
286	0	0	1	0	0	1	No	0	0	0	0	25	3.9	1.3	2.2	0.9	346	4.03	14.53	3.435	4.9	3.7	79
287	0	1	1	0	0	0	No	0	0	0	1	25	7.1	1.3	4.5	4.6	350	5.33	15.71	2.699	4.5	2.7	47	417	20.7
288	0	0	1	0	0	0	Yes	1	1	1	1	62	4.6	1	2.7	1.9	337	5.46	14.27	1.341	5.2	2.5	65
289	1	1	1	0	0	0	No	0	0	0	1	18	3.3	1	1.9	1.2	262	4.75	12.07	1.505	4.9	3.3	51
290	1	0	1	0	0	0	No	0	0	0	1	25	5.4	1.1	3.8	1.8	447	3.77	13.07	1.209	5.6	2.5	65
291	0	0	1	0	0	0	Yes	1	1	1	1	40	6	1.2	4.5	1.4	365	4.35	9.75	1.182	6	5.4	89
292	0	0	1	0	0	0	No	0	0	0	1	88	3.8	1	2.4	1.1	508	4.48	12.12	2.243	5.6	3.3	68
293	0	0	1	0	0	0	Yes	1	1	1	1	23	5.1	1.1	3.7	1.1	433	5.16	13.94	0.813	5.7	5.6	93
294	0	0	1	0	0	0	No	0	0	0	1	24	4.4	1.2	2.9	1.5	346	3.94	11.16	1.059	5.5	3.9	56
295	0	0	1	0	0	0	Yes	1	1	1	1	32	5.1	1.6	3.1	0.9	334	7.78	13.12	0.027	4.9	5.8	59
296	0	0	1	0	0	0	No	0	0	0	1	26	3.1	1.2	1.5	1	236	4.05	13.02	1.283	5.2	2.8	49	1144	12.2
297	0	0	1	0	0		No	0	0	0	1	26	6.7	1.4	4.7	1.3	393	4.32	13.13	1.963	5.4	2.9	50
298	0	0	1	0	1	0	Yes	1	1	1	1	35	5.6	1.4	3.8	0.9	380	5.12	14.19	0.903	5.8	3.6	78
299	0	0	1	0	0	0	No	0	0	0	1	19	4	1.2	2.6	0.4	277	4.64	13.36	0.709	4.8	2.7	57
300	0	0	1	0	0	0	No	0	0	0	1	58	4.9	1	3.1	1.7	365	4.87	14.76	2.092	5.3	2	66
301	0	0	1	0	0	0	Yes	1	1	1	1	49	4.7	1.7	2.1	2	398	3.97	13.45	0.832	5.9	3	57
302	0	0	1	0	0	0	No	0	0	0	1	19	5	1.5	3.2	0.7	293	3.79	11.19	1.386	6	4.3	64	598	8.3
303	0	0	1	0	0	0	No	0	0	0	1	23	4.6	1.3	3	1	223	4.78	13.65	2.407	5.5	4.1	53
304	1	1	1	0	0	1	No	0	1	1	1	22	6.3	1.1	4.6	2.9	363	3.84	12.18	1.542	5.2	4.2	57
305	0	0	1	0	0	0	No	0	0	0	1	18	4.7	1.3	3.1	0.7	243	3.91	11.27	1.87	5.4	3	57
306	0	0	1	0	0	0	No	0	0	0	1	20	5.7	1.4	4	1	320	4.18	10.21	4.615	5.1	4.7	63
307	0	0	1	0	0	0	Yes	1	1	1	0	39	4	1.3	2.5	0.6	315	4.33	12.47	2.009	4.8	4.2	72
308	0	0	1	0	0	0	No	0	0	0	1	28	3.6	0.9	2.8	0.9	321	4.65	12.44	1.217	4.9	4.7	56
309	1	1	1	0	1	0	No	0	1	1	1	72	4.7	1.4	2.4	3.1	233	4.01	11.64	3.619	4.4	3.3	61
310	1	0	1	0	0	0	No	0	1	1	1	32	6.4	1.3	4.7	0.8	263	3.83	11.68	1.611	5.1	2.2	47
311	1	1	1	0	1	0	No	0	1	1	1	30	4.8	1.2	3.1	1.5	345	4.46	12.32	1.919	4.6	4.4	72
312	0	1	1	0	0	0	Yes	1	1	1	1	19	4.8	0.9	3.5	2.7	392	4.56	13.07	1.733	4.6	2.6	66
313	0	0	1	0	1	0	No	0	0	0	1	33	6.4	1	4.3	2.4	354	3.92	10.36	3.99	4.7	3.7	72
314	0	1	1	0	0	0	No	0	0	0	1	20	4.2	1.1	2.9	0.5	351	3.61	9.73	6.93	5.5	3.8	76
315	0	0	1	0	0	0	No	0	0	0	1	37	3.7	0.9	2.4	0.7	308	4.4	12.03	1.789	5.4	3.6	62
316	0	0	1	0	0	0	Yes	1	1	1	1	34	3.5	0.9	2.6	1.1	365	4.36	12.35	2.442	5.1	3.1	61
317	0	0	1	0	0	0	No	0	0	0	1	12	4.1	1.2	2.4	0.5	270	4.08	14.86	1.229	4.5	2.4	54
318	0	0	1	0	0	0	No	0	0	0	1	27	4.7	1.1	3.5	1.4	322	3.85	11.06	2.444	4.6	3.4	57
319	0	0	1	0	0	0	No	0	0	0	1	30	6.5	1.2	4.5	2.4	339	5.26	14.18	1.751	4.4	3.6	66
320	0	0	1	0	0	0	No	0	0	0	1	18	4.1	1.4	2.7	0.6	282	4.11	12.15	1.745	4.8	2.4	56
321	0	0	1	0	0	1	No	0	0	0	1	38	4.8	1.1	3.4	1	291	4.22	12.52	3.469	4.5	2.9	53
322	1	1	1	0	0	0	No	0	0	0	1	18	4.4	1.2	2.8	0.8	270	4.97	13.32	2.289	5.5	3	76
323	0	0	1	0	0	0	No	0	0	0	1	33	3.5	1	2.9	0.5	269	5.39	13.08	2.388	4	2.8	43
324	0	0	1	0	0	0	No	0	0	0	1	15	4.6	1.2	3.9	0.9	271	4.83	14.09	1.81	4.6	3.8	57
325	0	0	1	0	0	0	No	0	0	0	1	25	4.2	1.4	2.8	0.8	385	4.65	10.78	1.254	4.8	4.9	62
326	0	0	1	0	0	0	No	0	0	0	0	26	3.6	1.6	1.6	0.6	226	4.23	12.05	4.459	4.7	4.7	58		5.7
327	0	0	0	0	0	0	No	0	0	0	1	13	4.2	1.3	2.7	1.5	277	4.12	10.43	2.632	4.8	2.2	63
328	0	0	1	0	0	0	No	0	0	0	1	17	4.4	1.1	3.1	1.7	303	4.72	12.68	1.842	4.8	4	65
329	0	0	1	0	0	0	Yes	1	1	1	1	52	5.1	1.2	2.9	3.9	421	4.81	12.52	2.866	4.9	4	92
330	0	0	1	0	0	0	No	0	0	0	0	15	3.4	1.5	1.6	0.6	192	3.96	12.26	0.475	6.1	2.4	63		22.4
331	0	0	1	0	0	0	Yes	1	1	1	1	12	3.3	1.1	2	0.5	285	4.53	9.74	1.435	4.7	4.3	63
332	0	0	1	0	1	0	No	0	0	0	1	16	4.9	1.3	3.5	1.4	274	4.48	12.4	3.375	5.4	4.5	79
333	0	0	1	1	1	0	No	0	0	0	1	25	4.9	1.7	3	1.1	334	4.49	12.09	7.545	9.3	5.6	118
334	1	1	1	0	0	0	No	0	0	0	1	80	5.8	2.1	3.3	1	280	4.63	11.04	3.305	5.2	1.8	55
335	0	0	1	1	1	0	Yes	1	1	1	1	23	5.2	1.2	3.8	2	294	4.84	14.91	1.09	6.7	4.5	80
336	0	0	1	0	0	0	Yes	1	1	1	1	21	4.5	1.3	3.1	2.1	341	4.28	11.67	1.311	4.6	4.2	61
337	0	0	1	0	0	0	No	0	0	0	1	15	4.7	0.9	3.5	1.4	242	4.43	10.49	2.371	4.3	3.1	54
338	0	0	1	0	0	0	Yes	1	1	1	1	30	5.3	1.3	3	2.2	154	4.36	12.23	4.625	4.2	3	45
339	0	0	1	0	0	0	No	0	0	0	1	55	3.3	0.7	2	1.4	433				3.5	3.7	61
340	1	1	1	0	0	0	No	0	1	1	0	32	4.5	1.7	2.4	0.8	385	4.64	10.99	1.286	4.7	3.3	51
341	0	0	1	0	0	0	Yes	1	1	1	1	21	4.5	0.9	3.4	2.4	275	5.34	14.45	2.517	4.9	3.3	65
342	0	0	1	0	0	0	No	0	0	0	1	18	3.9	0.9	2.6	2.3	313	4.62	10.88	3.144	5.2	3.1	80
343	0	0	1	0	0	0	Yes	1	1	1	1	20	3.9	0.8	2.2	3.5	389	4.72	12.39	4.412	4.4	3.1	66
344	0	0	0	0	0	0	No	0	0	0	1	27	5	0.8	3.7	2.1	234	4.48	10.75	1.163	4.6	1.6	52
345	0	0	1	0	0	0	No	0	0	0	1	43	4.3	1.3	3.8	0.7	185	4.67	11.07	1.624	5.3	2.9	46
346	0	0	1	0	0	0	No	0	0	0	1	54	3.3	0.9	2	0.9	188	3.61	12.03	1.116	5.2	4.1	44
347	0	0	1	0	0	0	No	0	0	0	1	31	4.6	1.2	3.5	0.8	459	4.78	14.05	1.553	4.1	4	75
348	1	0	1	0	0	0	No	0	1	1	1	26	6.3	1.5	4.4	1	408	4.71	11.78	1.135	4.8	4.4	81
349	0	0	1	0	0	0	Yes	1	1	1	1	31	4.1	1	3.6	1.3	260	4.35	10.77	5.644	4.6	4.9	70
350	0	0	1	0	1	0	No	0	0	0	1	27	5	1.2	3.9	1.8	299	4.84	10.51	1.912	4	4.6	83
351	0	0	1	0	0	0	No	0	0	0	0	22	4.2	1.4	2.1	1.5	301	4.53	10.85	1.27	4.9	3.5	62
352	0	0	1	0	0	0	No	0	0	0	1	17	4.8	1.2	3	1	218	3.6	10.47	10.055	4.8	1.8	50
353	0	1	1	0	0	0	No	0	0	0	1	23	5.4	1.1	3.9	1.9	262	3.73	12.45	1.541	4.3	3.3	48
354	0	0	1	0	0	0	Yes	1	1	1	1	39	5.7	1.4	4	1.2	256	3.42	10.64	0.79	5.2	3.4	50
355	1	0	1	0	0	0	No	0	3	1	1	30	3.1	0.7	1.7	0.6	693	2.42	9.85	1.856	5.3	15.4	123
356	1	0	1	0	1	0	No	0	1	1	1	59	8.1	1.2	5.9	2.1	520	4.43	13.05	1.902	5.9	5.5	83
357	1	1	1	0	0	0	No	0	0	0	1	226	3.6	0.5	2	2.6	226	3.55	13.66	2.445	5	2.4	64
358	0	0	1	0	0	0	No	0	0	0	1	49	3.9	1.2	2.4	0.5	209	4.31	10.64	3.944	5.2	1.9	43
359	0	0	1	0	0	0	No	0	0	0	1	33	4.8	1.3	3.1	0.8	250	3.57	11.99	2.811	5.1	3.6	52
360	0	0	1	0	0	1	No	0	0	0	1	17	3.5	0.9	1.8	1.8	356	4.21	11.33	2.82	4.8	5.3	69
361	0	0	1	0	0	0	No	0	0	0	1	22	5.8	1.2	3.7	1.9	278	4.14	10.29	3.847	5.3	3.4	63	300	72
362	0	0	1	0	1	0	Yes	1	1	1	1	32	3.4	1.1	2.7	0.7	364	4.81	13.7	3.817	4.4	3.7	79
363	0	0	1	0	0	0	No	0	0	0	0	15	3.8	1.5	2.1	0.4	307	4.79	12.06	1.704	4.4	4.1	59
364	0	0	1	0	0	0	No	0	0	0	1	21	3.7	0.7	2.5	1.3	428	4.94	11.57	3.784	4.5	1.9	71
365	0	0	1	0	1	1	No	0	0	0	1	24	4.7	1.4	3	1.3	483	4.1	10.22	7.886	5.5	3.9	112
366	0	0	1	0	0	0	Yes	1	1	1	1	81	5.2	1.1	3.5	1.6	264	4.18	11.97	5.158	4.8	4.5	58
367	0	0	0	0	0	0	No	0	0	0	1	33	5.3	1.1	3.2	2.2	425	4.88	11.81	3.773	4.4	2.3	71
368	0	0	1	0	0	0	No	0	0	0	1	17	6.3	1.4	3.7	2.9	259	4.4	11.9	3.81	4.3	3.4	55	209	12.5
369	0	0	1	0	0	0	No	0	0	0	0	17	3.4	1.2	1.8	0.4	284	4.67	12.75	3.046	4.5	3.1	81
370	0	0	1	0	0	0	Yes	1	1	1	1	18	5.9	1	4.4	2.4	268	4.79	11.71	2.436	4.9	2.9	71
371	0	0	1	0	1	0	No	0	0	0	1	16	5.4	1.5	3.9	1.7	259	4.43	14.36	1.143	4.5	1.9	41
372	0	0	1	1	0	0	No	0	0	0	1	54	3.2	1.1	2	1.5	327	3.82	11.81	1.845	5.7	3.9	67
373	0	0	1	0	0	0	No	0	0	0	1	16	4.5	1.2	3.7	0.6	405	4.37	13.73	2.105	5.6	5.3	93
374	0	0	1	0	1	0	Yes	1	1	1	1	28	5	1.4	3.4	0.8	241	4.86	11.78	1.938	4.5	4.1	44
375	0	0	1	0	0	1	No	0	0	0	1	14	4.9	1.3	3.8	1.2	230	5.28	13.2	0.142	4.8	3.9	67
376	1	0	1	0	0	0	No	0	1	1	1	141	5.5	1.4	3.8	1.6	417	7.39	14.85	0.292	7.5	4.6	72
377	0	0	1	0	0	0	Yes	1	1	1	1	58	4.4	1.1	2.9	1	444	5.13	13.02	3.553	4.7	3.6	78
378	0	0	0	0	0	0	No	0	0	0	0	38	3.5	1.4	1.9	0.4	254	5.41	12.32	1.029	4.5	3.4	59
379	0	0	1	1	0	0	Yes	1	1	1	1	60	5.3	1.2	2.9	2.8	288	4.45	13.96	1.972	10.6	4	50	319	18.3
380	0	0	1	0	1	0	Yes	1	1	1	1	28	4.2	1.1	2.6	1.3	399	4.6	13.61	1.141	6.3	4.6	60
381	0	0	1	0	0	0	No	0	0	0	1	11	5.9	1.2	3.5	2.6	210	4.71	14.48	3.978	5.1	2.6	54
382	1	1	1	0	0	0	No	0	1	1	0	24	3.5	1.2	2	0.7	385	5.14	14.83	0.298	5.3	4.2	81
383	0	0	0	0	0	1	Yes	1	1	1	1	17	4.6	0.9	3.1	3	337	8.22	17.37	0.001	5.3	4.4	46
384	0	0	1	0	0	0	No	0	0	0	1	31	3.8	0.7	2.7	1	316	4.26	13.03	3.613	5.4	3.6	97
385	1	1	1	0	0	0	No	0	0	0	1	46	5.2	1.3	3.6	1.1	436	4.3	10.25	0.656	4.9	4.2	66
386	0	0	1	0	0	0	No	0	0	0	1	19	4.3	1.3	2.3	2	356	3.79	13.1	2.328	4.7	3.6	70
387	0	0	1	0	0	1	Yes	1	1	1	1	28	6.3	1.2	4.5	1.9	262	3.9	11.91	6.235	4.5	3.3	53
388	0	0	1	0	0	0	No	0	0	0	1	20	4	0.8	2.6	0.5	107	4.12	11.6	1.912	4.8	4.2	50
389	0	0	1	0	0	0	No	0	0	0	1	13	4.6	1.6	3	0.8	228	4.19	10.33	4.232	4.7	3.5	55
390	0	1	1	0	0	0	No	0	0	0	1	51	4.7	1.2	3.4	0.9	415	4.59	11.49	3.041	5.9	3.4	70
391	0	0	1	0	0	0	No	0	0	0	1	19	5	1.5	3	0.7	264	4.61	11.2	1.092	4.9	4.1	54
392	0	0	1	0	0	0	No	0	0	0	1	11	4.6	1.2	2.8	1.3	169	3.9	13.93	1.152	5.3	5.5	50
393	0	0	1	0	0	0	No	0	0	0	1	17	6.2	1.3	4.4	1.4	231	4.08	10.56	3.064	6	4.9	54
394	0	0	1	0	0	0	Yes	1	1	1	1	69	4.4	1.2	2.9	2.1	459	4.42	11.73	2.012	4.4	2.5	68
395	0	0	1	0	0	0	No	0	0	0	0	26	4	1.2	2.5	0.5	341	4.78	13.55	1.804	4.5	4.6	94
396	0	0	1	0	0	0	No	0	0	0	1	47	3.5	1.2	2	0.5	309	4.74	11.83	2.732	4.6	5.5	59
397	0	0	1	0	0	0	No	0	0	0	1	15	3.8	1	2.4	1	299	4.74	12.76	3.342	4.9	2.2	59
398	0	0	1	0	0	0	Yes	1	1	1	1	16	5.5	1.4	3.4	1.7	422	5.18	11.88	4.353	5.4	4.7	63
399	0	0	1	1	1	0	Yes	1	2	1	1	76	3.5	1	2.1	0.8	220	4.58	13.32	3.555	6.3	3.6	70
400	0	0	1	0	0	0	No	0	0	0	1	30	5.7	1.1	3.6	23	222	3.53	13.5	1.793	5.2	7.7	49
401	0	0	1	0	0	0	No	0	0	0	1	19	5.4	1.2	3.7	1.1	335	4.66	12.24	1.019	4.4	3.7	54
402	0	0	1	0	0	0	No	0	0	0	0	18	4.3	1.6	2.5	0.5	229	5.06	13.89	2.992	4.6	3.4	53
403	0	0	1	0	0	0	No	0	0	0	1	19	5.2	1.3	3.5	0.9	271	4.68	16.04	1.76	4.5	2.8	57
404	0	0	1	0	1	0	No	0	0	0	1	13	4.6	1.3	2.8	1.2	168	4.61	12.2	2.699	4.9	2.6	49
405	0	0	1	0	0	0	No	0	0	0	1	23	4.9	1	3.2	1.7	471	4.32	13.13	4.937	4.7	3.1	82
406	0	0	1	0	1	1	No	0	0	0	1	13	4.5	1.1	3	0.8	242	3.63	12.36	2.402	4.9	2.5	64
407	0	0	1	0	0	1	No	0	0	0	1	16	3.7	1	2.3	0.9	303	5.15	17.79	0.222	4.5	2	50
408	0	0	1	0	0	0	No	0	0	0	1	15	4.6	1.6	2.8	0.6	188	4.63	12.88	1.103	5.1	3.2	55
409	0	0	1	0	0	0	Yes	1	2	1	1	28	4.7	1.1	3	1.6	205	4.09	10.84	4.764	4.6	2.8	44
410	0	0	1	0	0	0	Yes	1	2	1	1	26	4.9	0.5	2.5	1.9	348	4.8	12.22	2.947	5	2.1	53
411	1	1	1	0	1	0	No	0	1	1	1	40	4.9	0.8	3.7	0.9	312	4.68	11.66	1.755	5.7	2.9	68
412	0	0	1	0	0	0	Yes	1	1	1	1	19	5.3	1.5	3.6	0.4	317	5.02	13.53	2.961	5.7	6.4	54
413	0	0	0	0	0	1	Yes	1	1	1	1	17	7.7	1.2	5.6	1.9	305	4.78	10.62	2.389	5.2	3.5	60
414	0	0	1	0	0	0	Yes	1	3	1	1	33	5.5	0.8	3.7	2.3	372	4.48	12.9	0.782	5	2.9	71
415	0	0	1	0	0	0	No	0	0	0	1	36	4.4	1.1	2.4	2	338	4.71	9.82	0.49	4.3	5.2	63
416	1	0	1	1	1	0	No	0	3	1	0	26	3.5	1.4	2.2	0.3	245	4.16	10.6	5.328	6.4	4.3	60
417	1	0	1	0	0	0	No	0	2	1	1	15	4.9	0.7	3.6	1.6	339				9	2.2	60
418	0	0	1	0		0	Yes	1	1	1	1	54	4.2	0.9	0.9	1.4	357	5.16	13.69	3.447	5.8	2.2	90	169	26.2
419	0	1	1	0	0	0	No	0	0	0	1	22	4.8	1.3	3.2	1.2	253	4.21	11.89	1.278	5	2.8	71
420	0	0	1	0	0	0	Yes	1	2	1	1	33	4.8	1.4	3	0.8	276	4.57	12.6	4.072	5.5	2.7	64
421	0	0	1	0	0	0	No	0	0	0	1	39	4.8	1.2	3.3	1.3	346	4.56	12.82	6.828	4.9	4.1	62
422	0	0	1	0	0	0	No	0	0	0	0	18	3.8	1.3	2.1	0.8	273	4.32	12.35	1.408	5.8	2.8	64
423	0	1	1	0	0	0	Yes	1	2	1	1	36	6.1	1.3	3.7	2.5	344	5.65	14.06	1.082	6.5	5.2	81
424	0	0	1	0	0	0	Yes	1	2	1	1	29	6.2	1.2	4	2.2	331	4.56	11.1	3.859	5.4	4.1	84
425	1	0	1	0	0	0	No	0	2	1	1	20	6.6	1.3	4.1	2.8	429	3.7	13.58	2.391	22.9	6.7	88
426	0	0	1	0	0	0	No	0	0	0	1	35	3.5	1.1	2	2.6	371	4.48	14.59	1.285	5.8	4	89
427	0	0	1	0	0	0	Yes	1	1	1	1	26	5.7	1	3	3.9	502	3.87	11.72	1.908	5.5	4.6	82
428	0	0	1	0	0	0	Yes	1	1	1	1	31	4.2	1.4	2.6	0.6	309	3.83	11.93	4.504	5	6	77
429	0	0	1	0	0	0	Yes	1	1	1	1	20	5.2	1.1	3.6	1.1	426	4.97	13.64	1.692	5.5	3.6	80
430	1	0	1	0		0	No	0	1	1	1	49	5.5	1.7	3.5	4	548	1.98			5.1	2.5	96
431	0	0	1	0	0	0	Yes	1	2	1	1	17	5.6	1.7	3.6	0.7	246	4.34	10.64	1.603	5	3.1	51
432	0	0	1	0	0	0	No	0	0	0	1	15	3.6	1	2.1	1.3	328	4.48	12.14	3.568	4.5	1.7	58
433	0	0	1	0	0	0	No	0	0	0	1	18	4.6	1.4	2.8	1	272	4.38	12.89	2.303	4.8	3.1	58
434	0	0	1	0	0	0	No	0	0	0	1	22	3.2	1	1.7	1	313	3.75	12.51	1.604	5.1	2.3	59
435	0	0	1	0	0	0	Yes	1	1	1	0	31	4.2	1.5	2.3	0.9	353	5.51	10.67	0.972	5.6	4.2	67
436	0	0	1	0	0	0	Yes	1	2	1	1	48	4.6	0.8	3.5	0.7	449	4.7	12.6	3.425	5	4.1	63
437	1	1	1	0	0	0	No	0	1	1	1	23	5.3	1.2	3.9	1.1	325	4.5	11.01	1.518	5.7	2.9	71
438	0	0	1	0	0	0	No	0	0	0	1	22	4.7	1.2	2.9	1.5	298	4.3	11.51	2.461	5.3	2.7	60
439	0	0	1	0	0	0	No	0	0	0	1	18	4.9	1.4	3.4	2.6	227	4.36	13.16	1.302	5.1	3.5	52
440	0	0	1	0	0	0	No	0	0	0	0	22	3.7	1.5	2.5	0.3	252	4.57	12.1	2.427	4.8	3.2	54
441	0	0	1	0	0	0	Yes	1	1	1	1	35	4.6	1.2	3.7	1.5	310	3.73	11.34	8.144	5.5	3	72
442	0	0	1	0	0	0	Yes	1	1	1	1	19	6.2	1	4.5	2.2	331	4.42	10.01	1.807	5.2	2.2	57
443	0	0	1	0	0	0	No	0	0	0	1	19	4	1	3.9	0.5	253	4.84	11.78	2.58	4.7	3.8	48
444	0	0	1	0	0	0	No	0	0	0	1	31	4.5	1	3.2	2	411	4.84	12.5	11.806	5.1	2.2	67
445	0	0	1	0	0	0	No	0	0	0	1	13	4.1	1.1	3.9	0.5	352	4.69	12.28	2.171	5.1	5.4	95
446	1	1	1	0	0	0	No	0	2	1	1	57	6.9	1.5	5.1	0.9	298	3.44	11.94	5.659	6.1	3.3	54
447	0	1	1	0	0	0	Yes	1	1	1	1	38	4.8	0.7	3	1.9	370	3.78	10.55	1.626	5.4	3	62
448	0	0	0	0	0	0	No	0	0	0	1	18	3.4	1.1	2.7	0.5	211	5	10.72	1.075	5.1	3.7	42
449	0	0	1	0	0	0	Yes	1	1	1	1	24	5.8	1.6	3.8	0.8	269	4.31	9.82	2.274	5.2	5	43
450	0	0	1	0	0	0	No	0	0	0	1	10	5	0.7	3.9	1.4	265	3.44	13.21	1.899	5.2	3.7	59
451	0	0	1	0	0	0	Yes	1	1	1	1	15	3.4	0.9	2	1.1	195	4.15	11.42	0.944	4.8	3.9	67
452	0	0	1	0	0	0	No	0	0	0	1	21	4.5	1.2	3.1	0.6	312	4.19	10.61	1.644	4	4.3	45
453	0	0	1	0	0	0	No	0	0	0	0	36	3.6	1.2	1.9	1.1	181	4.3	11.63	2.76	5.2	3	100
454	1	1	1	0	1	0	No	0	0	0	1	25	6.4	1.1	4.1	2.5	407	4.43	9.35	0.939	5.2	7.8	99
455	0	0	1	0	0	0	No	0	0	0	0	18	3.1	1.3	2.1	0.4	214	3.71	11.54	5.516	4.8	4	64
456	0	0	1	0	0	0	No	0	0	0	1	58	5.2	1	3.8	2.9	300	5.99	15.29	1.769	5.6	4.2	64
457	0	0	1	0	0	0	Yes	1	2	1	1	28	4.7	1.4	2.9	0.9	232	4.32	10.65	1.947	5.4	1.4	44
458	0	0	1	0	0	1	Yes	1	1	1	1	13	4.3	0.9	2.9	1.2	262	4.36	14.65	1.452	5.1	3	53
459	0	0	1	0	0	0	Yes	1	1	1	1	52	4.4	0.8	3.5	1.2	479	4.8	11.91	1.681	4.8	5	98
460	0	0	1	0	1	0	Yes	1	1	1	1	10	8.4	1	5.3	3.2	618	2.15	11.7	3.486	4.2	17.2	535
461	0	0	1	0	0	0	Yes	1	2	1	1	30	5.5	1.3	3.3	2	261	4.08	10.65	1.74	4.5	3.7	73
462	0	0	1	0	0	0	No	0	0	0	1	28	4.9	1	3.3	1.5	438	4.43	11.26	0.912	4.5	3.2	82
463	1	0	1	0	0	0	No	0	2	1	1	103	5.5	0.9	3	3.7	408	5.67	9.81	1.75	4.5	4.3	65
464	0	0	0	0	0	0	No	0	0	0	1	29	5.4	1.1	3.9	0.6	157	5.17	14.67	4.88	4.4	2.3	46
465	0	0	1	0	1	0	Yes	1	2	1	1	17	4.8	1.4	3	1	279	4.5	11.67	1.674	5.8	5.4	42
466	0	0	1	0	0	0	Yes	1	1	1	1	32	4.3	1	2.9	0.8	347	4.25	14.57	1.103	4.8	3	58
467	0	0	1	0	1	1	Yes	1	1	1	1	22	4.4	0.9	2.8	2.2	324	4.35	11.14	3.286	5.2	4.5	43
468	0	0	1	0	0	0	Yes	1	3	1	1	114	5	0.7	3.3	2.2	539	4.1	12.83	1.13	5.1	2	62
469	1	0	1	0	0	0	No	0	0	0	1	76	4.8	1	3.4	1.6	302	3.96	12.54	3.304	5.2	1.4	60
470	0	0	1	0	0	0	No	0	0	0	0	20	3.6	1.1	2.1	0.6	201	4.51	11.18	0.416	4.4	2.9	58
471	0	0	1	0	0	0	Yes	1	1	1	1	32	3.5	0.7	1.8	2.5	335	4.17	10.89	2.204	4.6	3	49
472	1	1	1	0	0	0	No	0	1	1	1	30	5.4	1.1	3.5	1.8	198	3.66	11.26	1.63	5.2	2.7	44
473	0	0	1	0	0	0	No	0	0	0	1	90	4.6	1.3	3	0.5	290	4.84	12.09	1.088	5.2	3.1	54
474	0	0	1	0	0	0	Yes	1	2	1	1	35	4.9	1.3	3.3	1.2	437	4.24	10.7	3.177	4.5	4.5	54
475	0	0	1	0	1	0	No	0	0	0	1	11	5.3	1.1	3.7	1.2	250	4.38	11.81	2.872	4.2	3.5	49
476	1	0	1	0	0	0	No	0	0	0	1	43	3.9	1.1	2.6	0.4	290				3.9	3.3	29
477	1	0	1	0	0	0	No	0	2	1	1	149	5	1.3	3.1	1.4	378	3.92	13.09	0.901	4.6	4.3	77
478	1	0	1	0	0	0	No	0	0	0	1	20	4.7	1	3.2	1.9	326	4.74	12.92	0.997	5.5	2.9	85
479	0	0	1	0	0	0	No	0	0	0	1	21	3.4	0.9	2.1	0.6	399	4.89	13.53	5.407	5	4	78
480	0	0	1	0	0	0	No	0	0	0	1	23	3.4	1	2.2	1.2	294	4.47	12.46	0.761	3.9	2.1	58
481	0	0	1	0	0	0	No	0	0	0	1	34	6.8	1.9	4.4	1.3	243	4.29	15.18	0.636	5.5	3.7	44
482	0	0	1	0	0	0	Yes	1	3	1	1	45	7.3	1.4	5.8	2.8	320	3.97	14.05	0.372	7.5	6.6	57
483	0	0	1	0	0	0	No	0	0	0	0	15	3.4	1.3	2	1	222	3.58	11.8	2.538	5.3	3	53
484	0	0	1	0	0	0	Yes	1	1	1	1	20	7.1	1.5	5.6	1.7	295	4.79	12.05	4.703	5.4	5.1	56
485	0	0	1	0	0	0	No	0	0	0	1	20	4.5	1.5	3	0.8	279	4.1	11.54	1.003	5.3	3.8	43
486	0	0	1	0	0	0	Yes	1	1	1	1	49	5.3	1.2	3.8	1.3	520	4.66	11.53	1.928	6	2.9	60
487	0	0	1	0	0	0	Yes	1	1	1	1	17	7	1.3	5.6	2.2	393	4.77	13.64	0.819	7.1	3.1	43
488	0	0	1	1	1	0	Yes	1	1	1	1	31	6.3	1.6	4	3.9	333	4.1	13.83	2.375	9.6	5.9	53
489	0	0	1	0	0	0	No	0	0	0	1	25	4.5	1.6	3	0.7	253	4.04	15.65	0.018	5.3	2.2	48
490	0	0	1	0	0	0	No	0	0	0	1	28	6.2	1.1	4.5	2.2	375	3.96	13.07	1.583	5.4	4.5	49
491	0	0	1	0	0	0	No	0	0	0	1	22	4.8	1.1	3.2	1.3	200	4.22	9.8	3.43	5.2	1.6	50
492	0	0	1	0	0	0	No	0	0	0	1	14	5.8	1.1	4.3	0.8	212	4.61	11.93	1.616	13.9	5.4	74
493	0	0	1	0	0	0	No	0	0	0	1	19	3.1	0.7	2	0.4	391	4.68	9.93	2.47	5.5	2.8	66
494	0	0	1	0	0	0	No	0	0	0	1	12	4	1	2.5	1.1	383	4.57	12.84	2.077	4.9	3.7	63
495	0	0	1	0	0	1	No	0	0	0	1	21	4.7	1	3.1	0.6	407	5.36	11.57	0.675	5.3	6.1	71
496	0	0	1	0	0	0	No	0	0	0	1	24	5.3	1.7	3.9	1.4	202	4.79	10.88	1.93	4.8	2.7	47
497	1	1	1	0	0	0	No	0	0	0	1	38	2.4	0.9	1.5	0.3	311	4.95	12.05	0.83	4.7	3.7	53
498	0	0	1	0	0	0	No	0	0	0	0	18	3.4	1.3	2	0.3	271	4.76	12.3	1.648	4.7	2.7	59
499	0	0	1	0	0	0	No	0	0	0	1	14	5.7	1.1	4.2	0.9	353	4.73	11.4	0.802	5.3	3.2	59
500	0	0	1	0	0	0	No	0	0	0	1	28	5	1.1	3.6	0.7	296	4.74	11.55	2.595	5.4	2.6	73
501	0	0	1	0	1	0	Yes	1	1	1	1	19	3.6	0.8	1.6	2.7	460	4.39	10.25	0.749	6.7	4.4	63
502	0	0	1	0	0	1	No	0	0	0	1	31	5.3	1.4	3.4	1.3	342	4	9.11	7.23	4.3	2.7	41
503	0	0	1	0	1	0	Yes	1	1	1	1	23	4.9	1.3	3.2	0.8	301	3.61	11.42	4.412	4.4	3.1	60
504	0	0	1	0	1	0	Yes	1	1	1	1	28	5.2	0.9	3.7	1.6	293	5	13.75	2.552	5.1	5.5	43
505	0	0	1	0	0	0	Yes	1	1	1	1	19	6.2	1.4	4.3	1.3	294	4.06	11.96	2.392	5.3	6.8	70
506	0	0	1	0	0	0	No	0	0	0	1	17	5.4	1.2	3.2	2.2	114	4.72	11.31	6.597	5.4	2.6	55
507	0	0	1	0	1	0	No	0	0	0	1	42	5.6	1.2	3.8	1.5	299	4.82	13	2.664	5.1	3.9	61
508	0	0	1	1	0	0	No	0	0	0	1	34	3.3	1	2.3	1.9	438	3.31	10.74	1.218	5	2.2	54
509	0	0	1	0	0	0	Yes	1	1	1	1	56	6.7	1	5.4	0.7	311	2.51	5.81	>100	4.3	5.4	73
510	0	0	1	0	0	0	Yes	1	2	1	1	22	5.2	1	3.2	2.2	278	5.4	13.87	2.584	6	3.8	58
511	0	0	1	0	0	1	Yes	1	1	1	1	49	4.1	0.9	2.5	1.7	365	8.37	11.4	1.299	5.8	5.2	61
512	0	0	1	0	0	0	No	0	0	0	1	41	5.6	1.8	3.6	0.7	285	4.95	11.06	4.808	4.2	4.1	53
513	0	1	1	0	0	0	No	0	0	0	1	36	3.2	0.7	2	2.3	282	5.65	11.67	4.164	4.7	1.8	61
514	0	0	1	0	0	0	No	0	0	0	1	39	5	0.9	3	2.6	348	4.21	11.07	1.101	5.1	2.6	48
515	0	0	1	0	0	0	No	0	0	0	1	68	6.3	1	4.3	2.2	292	5.02	10.95	1.843	5.1	2.6	57
516	0	0	1	0	0	0	No	0	0	0	1	11	2.9	0.9	1.9	0.2	291	4.43	12.64	1.493	4.7	2.2	43
517	0	1	1	0	1	0	Yes	1	1	1	1	36	4.4	1	2.4	3	432	4.89	4.26	3.129	5.7	3.9	70
518	0	0	1	0	0	0	Yes	1	1	1	1	29	4	0.8	2.6	1.5	270	4.03	11.54	2.917	5.4	4.5	60
519	0	0	1	0	0	0	Yes	1	2	1	1	24	5.2	0.9	3.7	2.1	392	4.68	12.26	3.066	5	3.1	68
520	0	0	1	0	0	0	No	0	0	0	1	15	3.4	1	2.1	0.6	242	5.59	12.68	1.955	4.7	2.5	39
521	0	0	1	0	0	0	No	0	0	0	1	30	4.4	1	3	0.7	261	3.67	9.99	0.364	5.4	5.9	55
522	0	1	1	0	0	0	No	0	0	0	1	15	4.6	1.2	3	1.1	221	4.79	12.85	1.214	4.8	5.6	59
523	0	0	1	0	0	0	No	0	0	0	1	9	2.2	0.9	1.3	0.6	277	4.07	10.33	1.259	5.5	7.4	52
524	0	0	1	0	0	1	No	0	0	0	1	15	4.6	1.2	3	0.9	201	4.07	12.8	3.697	4.7	1.6	50	116	42.7
525	0	1	1	0	0	0	No	0	0	0	1	25	4	1	2.6	0.7	302	5.84	10.93	1.058	4.6	3.7	60
526	0	0	1	0	0	0	Yes	1	1	1	1	26	4.1	0.8	2.8	2.2	287	3.48	9.3	1.839	5.4	2.3	52
527	0	0	1	0	0	0	No	0	0	0	1	23	5.1	0.9	3.7	1.5	347	4.1	11.79	2.911	4.4	3.7	62
528	0	0	1	0	0	0	No	0	0	0	1	16	3.9	0.9	2.6	0.9	267	4.16	14.16	1.868	4.8	5.2	68
529	0	0	1	0	0	0	No	0	0	0	0	12	4.4	1.8	2.5	0.5	253	4.19	11.97	1.087	4.5	2.8	61
530	0	0	1	0	0	0	No	0	0	0	1	18	5.3	1.2	3.6	1.5	290	4.26	13.06	3.076	5.3	2.2	61
531	0	0	1	0	0	0	Yes	1	1	1	1	39	5.8	1.6	3.7	1.2	278	4.08	12.19	2.01	4.9	2.8	48
532	0	0	1	0	0	0	No	0	0	0	1	17	4.1	1.1	2.6	0.8	231	5.05	11.08	1.445	4.5	5.6	42
533	0	0	1	0	0	0	No	0	0	0	1	16	5.6	1.6	3.6	0.8	298	4.06	11.51	2.885	5.3	6.2	46
534	0	0	1	0	0	0	Yes	1	2	1	1	53	3.6	1	2.3	0.7	253	4.17	13.54	1.888	5.2	3.2	62
535	0	1	1	0	0	0	No	0	0	0	1	21	3.8	0.9	2.3	1.4	261	4.51	13.79	1.531	5.1	3.2	59
536	0	1	1	0	0	0	Yes	1	1	1	1	26	2.7	0.1	1.5	3.1	188	3.37	13.61	1.768	5.8	2	51
537	0	0	1	0	0	0	No	0	0	0	1	61	4.6	1.3	2.9	0.9	272	4.55	14.25	1.684	5.1	3.2	60
538	0	0	1	0	0	0	No	0	0	0	0	11	5.1	1.8	2.5	0.8	268	4.71	13.52	0.959	5.1	3	51
539	0	1	1	0	0	0	No	0	0	0	0	14	3.8	1.5	1.9	1	264	5.27	13.41	0.559	4.5	5.7	57
540	0	0	1	0	0	0	No	0	0	0	1	57	6.3	1.4	4	1.9	400	5.41	10.68	5.782	5.1	4	57
541	0	0	1	0	0	0	Yes	1	1	1	1	88	5.9	1.1	3.7	2.4	425	6.01	11.8	2.913	4.6	3.5	65
542	0	0	1	0	0	0	No	0	0	0	1	16	2.6	0.6	1.7	1.6	442	3.8	16.33	0.316	5.3	5.9	100
543	0	0	1	0	0	0	No	0	0	0	1	32	3.7	0.8	2.5	0.9	309	4.72	12.62	3.235	3.9	2.5	62
544	0	0	1	0	0	0	No	0	0	0	1	50	4.5	1.3	3	0.6	224	5.8	13.61	2.009	4.6	3.6	48
545	0	1	1	0	0	1	No	0	0	0	1	54	5.3	1.4	3.7	1.5	405	3.63	11.52	8.919	4.5	1.9	68
546	0	0	1	0	0	0	Yes	1	1	1	1	30	5	0.9	3.6	2	470	4.22	12.34	1.769	5.4	4.4	62	364	20.2
547	0	0	1	0	0	0	Yes	1	1	1	1	118	9.9	0.9	5.9	7.8	473	4.99	12.3	2.384	5.1	4.2	71
548	0	0	1	0	0	0	No	0	0	0	1	31	5	1	3.8	2.1	343	4.25	13.32	0.938	4.9	4.9	111
549	0	0	1	0	0	0	No	0	0	0	1	21	5.4	1	3.8	1.5	151	3.99	10.43	1.585	4.5	2.5	58
550	0	0	1	0	0	1	No	0	0	0	1	12	3.2	1.2	1.8	0.4	252	3.45	12.75	2.035	4.6	5.1	48
551	0	0	1	0	1	0	Yes	1	1	1	1	25	4.8	1.3	3.4	1.4	323	3.97	11.72	3.532	4.9	4.9	52
552	0	0	1	0	0	0	No	0	0	0	1	48	2.9	0.9	1.7	1.1	398	4.77	12.13	1.37	5.2	3.9	72
553	0	0	1	0	0	0	No	0	0	0	1	52	5.7	0.8	4	1.6	255	4.3	11.28	1.626	5.6	2.2	64
554	0	0	1	0	0	0	Yes	1	1	1	1	33	4.3	1	2.7	1.6	265	4.79	13.28	4.088	4.6	2.4	63
555	0	0	1	0	0	0	No	0	0	0	1	105	5.4	1.3	3.6	1.2	300	4.48	13.73	3.142	4.2	4.9	76
556	0	0	1	0	0	0	Yes	1	1	1	1	29	4.9	1.4	3	1.1	236	4.3	9.8	2.89	5.4	2.9	53
557	0	1	1	0	0	0	Yes	1	1	1	1	37	4.5	0.9	2.9	5.7	349	4.62	10.82	0.647	5.4	3.9	81
558	0	0	1	0	0	0	No	0	0	0	0	15	4.2	1.5	2.3	0.9	192	4.19	13.17	1.363	5.1	1.6	47
559	0	0	1	0	1	0	No	0	0	0	1	26	4.9	1.3	3.2	1	283	5.01	12.28	6.973	5.3	3.5	54	339	20.8
560	0	1	1	0	0	0	No	0	0	0	1	8	4.2	0.9	2.9	1	182	4.23	14.88	0.577	5.2	2.9	70
561	0	0	1	0	0	0	Yes	1	1	1	1	34	3.7	0.9	2	1.8	247	4.26	13.07	1.39	5.1	4.2	54
562	0	0	1	0	0	0	No	0	0	0	0	62	4	1.9	1.8	0.6	321	3.53	9.11	5.12	5.2	8.1	87
563	0	0	1	0	0	0	No	0	0	0	1	53	4.9	1.1	3.2	1.5	238	4.16	12.02	1.371	4.6	2.9	58
564	0	1	1	1	0	0	No	0	0	0	0	20	4	1.1	2.5	0.8	308	4.31	13.67	1.385	8.7	6.1	62
565	0	0	1	0	1	0	No	0	0	0	1	10	5.7	1.4	3.5	1.8	208	3.73	9.47	1.55	6.1	8.1	64
566	0	0	0	1	1	0	Yes	1	1	1	1	29	4.4	1.2	2.6	1.4	327				6.7	2.2	55	656
567	0	0	1	0	0	0	No	0	0	0	1	22	4.8	1.1	3	1.6	382	4.77	13.52	1.963	4.6	3	90
568	0	0	1	1	0	0	Yes	1	1	1	1	24	3.6	0.9	1.7	2.3	266	3.74	14.88	1.704	8.2	3	57
569	0	0	1	0	0	0	Yes	1	1	1	1	46	3.7	0.7	1.2	4.2	241	3.73	10.4	0.924	5.3	2.9	47
570	0	0	1	0	0	0	No	0	0	0	1	18	6.4	1	4.4	2.3	259	3.99	12.11	1.655	4.8	2.8	57
571	0	0	1	0	0	0	No	0	0	0	1	22	4.4	1.1	3	0.7	280	4.19	12.54	1.713	5.3	2.8	59
572	0	0	1	0	0	0	Yes	1	1	1	1	22	4.8	1	3.2	1.3	381	5.61	14.95	1.175	5	4.1	64
573	0	0	1	0	0	1	No	0	0	0	0	19	4.1	1.6	2.3	0.7	310	6.37	14.25	0.024	5	4.6	69
574	0	0	1	1	0	0	Yes	1	1	1	0	43	3.2	1.4	1.8	0.7	228	4.44	10.63	1.542	7.4	5	75
575	0	0	1	1	0	0	Yes	1	1	1	0	21	3.7	1.3	1.8	1.4	412				6.5	4.6	45
576	0	0	1	0	0	1	No	0	0	0	1	29	3.9	1	2.4	1.3	252	4.89	14.25	4.073	5	2.7	56
577	0	0	1	0	1	0	No	0	0	0	1	23	5.5	1.2	3.9	1.3	407	3.7	10.58	2.485	5	3.1	60
578	0	0	1	0	0	0	No	0	0	0	1	96	4.3	1.3	3.4	0.9	261	2.75	8.8	1.995	4.3	2.3	67
579	0	0	1	0	0	0	No	0	0	0	1	46	2.9	0.7	1.8	0.9	254	3.59	11.37	1.403	4.5	1.4	61
580	0	0	1	0	0	0	Yes	1	2	1	1	18	4.9	1.5	2.9	1.1	290	4.42	11.07	5.066	4.5	3.2	60
581	0	0	1	0	0	0	No	0	0	0	1	18	3.3	0.9	2.8	1.4	464	4.35	11.87	1.883	3.7	2.6	52	283	13.8
582	0	0	1	0	0	0	No	0	0	0	1	40	5.6	0.9	3.9	2.5	398	4.23	13.54	2.106	5.3	3.1	45
583	0	0	1	0	0	0	No	0	0	0	0	31	4.3	1.6	2.2	1	385	3.88	11.26	1.823	4.5	3.7	60
584	0	0	1	0	0	0	Yes	1	1	1	1	18	4.3	1.1	3.7	1.3	402	4.46	13.06	1.912	5.3	2.8	94
585	0	0	1	0	1	0	No	0	0	0	1	51	5.4	0.8	3.9	1.6	286	3.58	14.45	2.236	4.9	3.4	53
586	0	0	1	0	0	0	No	0	0	0	1	19	3.9	0.9	2.5	1.4	131	4.45	11.21	3.079	4.8	2	41
587	0	0	1	0	0	0	No	0	0	0	1	26	3.1	0.8	2.9	0.6	164	4.58	12.14	1.491	3.9	1.6	44
588	0	0	1	0	0	0	No	0	0	0	1	31	4.3	0.8	2.8	1.7	436	4.09	11.49	1.304	4.4	5.1	72
589	0	0	1	1	0	0	Yes	1	2	1	1	35	3.2	1	1.8	3.4	411	4.24	11.08	5.7	6.9	3.7	59
590	0	0	1	0	0	0	No	0	0	0	1	24	5.6	1.1	3.4	2.4	333	3.65	11.44	1.46	4.6	3.1	66
591	0	0	1	0	0	0	Yes	1	2	1	1	33	7	1.7	5	0.9	327	3	14.43	1.509	5.8	2.9	53
592	0	0	1	0	0	0	No	0	0	0	1	29	3.9	0.9	2.5	1.2	322	4.07	10.42	1.373	5.1	3.6	69
593	0	0	1	0	0	0	No	0	0	0	1	32	4.3	1.1	3	0.6	247	4.01	12.18	1.975	4.8	3.1	51
594	0	0	1	0	0	0	Yes	1	1	1	1	26	5.9	1.4	4	1.1	282	4.31	11.3	2.429	5.1	4.1	57
595	0	0	1	0	0	0	No	0	0	0	0	24	3.6	1.2	2	1	338	4.84	13.2	0.523	4.9	2.5	60
596	0	0	1	0	0	0	No	0	0	0	1	28	4.5	1.3	2.6	1.5	180	3.87	9.18	2.99	4.6	3.9	52
597	0	0	1	0	1	1	Yes	1	1	1	1	35	4.5	1	2.8	1.7	359	5.75	14.76	0.221	7	3.4	64
598	0	0	1	0	0	0	No	0	0	0	0	13	3.4	1.5	1.9	0.6	198	4.72	13.69	2249	4.6	2.9	45
599	0	0	1	0	0	0	No	0	0	0	1	24	3	1.1	1.7	0.6	273	4.26	11.85	0.899	4.4	3.1	62
600	0	0	1	0	0	0	No	0	0	0	1	20	5.3	1.1	3.2	2.2	338	5.3	13.21	1.486	5	3.6	64
601	0	0	1	0	0	0	No	0	0	0	1	43	5.2	1.6	3.1	1.2	209	4.88	13.69	0.829	5.2	5	53
602	0	0	1	0	0	0	No	0	0	0	1	13	4.8	1.2	3.2	1.2	149	4.11	11.73	0.93	4.3	3.4	51
603	0	0	1	0	0	0	No	0	0	0	1	14	4.2	1.1	2.6	1.3	274	4.43	12.09	3.866	5.6	3.7	55
604	0	0	1	0	0	0	No	0	0	0	1	17	4.3	1.2	2.4	1.7	253	4.57	12.2	1.879	6.1	3.1	50
605	0	0	1	0	0	0	No	0	0	0	1	16	6.3	2.2	3.7	1.3	187	4.32	13.57	1.319	4.7	4.3	58
606	0	0	1	0	0	0	No	0	0	0	1	83	4.1	0.8	2.5	1.8	301	4.93	13.65	1.85	5.1	3.2	67
607	0	1	1	0	1	0	Yes	1	1	1	1	63	5.3	1.1	3.5	4.1	372	4.84	11.93	0.926	9.5	4.8	63
608	0	1	1	0	0	0	No	0	0	0	1	39	4.5	0.9	2.7	2	355	4.55	13.28	2.281	5.1	2	59
609	0	0	1	0	0	0	No	0	0	0	0	21	3.3	1.3	1.9	1.4	159	4.58	11.18	3.118	4.5	3.2	52
610	0	0	1	0	0	0	No	0	0	0	1	23	4.9	1.4	2.9	1.5	253	4.46	10.84	3.365	5.5	3.3	61
611	0	0	1	0	0	0	Yes	1	1	1	1	132	4.9	1.2	3.2	1.3	371	4.85	12.04	1.344	5.9	3.4	54
612	0	0	1	0	1	0	No	0	0	0	1	45	5.4	1.1	3.5	1.8	348	4.22	10.1	5.472	5.1	3.6	69
613	0	0	1	0	0	0	No	0	0	0	1	37	6.4	1.5	4	1.9	293	5.06	11.31	3.099	5.8	3.1	64
614	0	0	1	0	0	0	No	0	0	0	0	27	4.6	1.6	2.4	1.1	322
615	0	0	1	0	0	0	No	0	0	0	1	33	7.4	1.5	5.4	1.2	451	4.7	11.43	5.812	4.9	2.8	94
616	0	0	1	1	0	1	Yes	1	2	1	1	25	4.6	1.1	3.1	0.8	189	3.61	13.46	4.479	6.9	2.5	53
617	0	0	1	0	0	1	No	0	0	0	1	19	4.3	0.9	3	2.5	236	3.52	12.13	4.325	5.2	3.8	81
618	0	0	1	0	0	0	Yes	1	1	1	1	29	4.7	1.3	3.2	0.6	278	4.16	11.43	1.744	5.7	4.9	45
619	0	0	1	0	1	0	Yes	1	2	1	1	28	4.6	0.7	3	2.3	322	4.08	14.74	2.033	5.4	2.2	72
620	0	0	1	0	0	0	Yes	1	2	1	1	22	5.9	1.4	4.6	1.8	253	3.76	13.44	2.905	5.6	3	45
621	0	0	1	1	1	1	Yes	1	2	1	0	32	3.4	1.3	1.9	1.5	323	3.4	13.04	3.828	5.5	3.8	67
622	0	0	1	0	0	0	Yes	1	1	1	1	16	3.8	1	2.5	0.5	288	3.25	11.39	1.135	5.1	2.8	54
623	0	0	1	0	0	1	Yes	1	1	1	1	19	4.9	1.3	3.7	0.6	139	2.99	10.7	4.355	6.6	3.5	49
624	0	0	1	1	1	0	Yes	1	2	1	1	44	4.1	1.3	2.8	1.6	193	4.32	13.43	3.804	5.7	2.2	47
625	0	0	0	0	0	1	No	0	0	0	1	16	2.7	0.6	1.7	1.3	261	3.49	12.38	0.383	4.5	2.2	48
626	0	0	1	0	0	0	Yes	1	1	1	1	24	4.9	1.2	3.3	0.8	249	4.34	12.33	0.77	5.2	2	45
627	0	1	1	0	0	0	Yes	1	1	1	1	36	7.4	0.9	5.6	2.8	426	4.51	15.03	0.864	4.8	5.3	71
628	0	0	1	0	0	0	Yes	1	2	1	1	33	3.9	1	2.4	2.1	330	4.77	11.13	2.785	6	4.3	47
629	0	0	1	0	0	0	Yes	1	1	1	1	72	7	1	4.8	2.5	275	3.77	10.07	1.641	5.1	3.9	53
630	0	0	1	0	0	0	Yes	1	2	1	1	112	5.7	1.5	4.1	1.5	330	5.24	12.37	1.857	5.9	4.2	47
631	0	0	1	0	0	0	Yes	1	1	1	1	15	3.4	0.8	2.9	0.4	387	4.72	13.39	3.642	4.7	3.3	56
632	0	0	1	0	0	1	Yes	1	3	1	1	17	4.6	1	3.2	1.4	342	5.32	13.2	6.247	5.7	4	42
633	0	0	1	0	0	0	Yes	1	1	1	1	82	5.9	1.1	3.7	5	329	5	11.39	1.275	5.2	4.1	80
634	0	0	1	0	0	0	Yes	1	1	1	1	26	5.3	1.2	3.9	0.3	149	5.32	11.7	0.942	5.1	3.4	46
635	0	0	1	0	0	0	Yes	1	1	1	1	25	3.9	0.9	2.5	2.5	210	4.09	10.3	3.99	5.1	2.1	59
636	0	1	1	0	0	0	Yes	1	1	1	1	11	3.3	0.9	2	0.8	170	3.79	10.94	2.512	4.9	3	50
637	0	0	1	0	0	0	Yes	1	1	1	1	16	4.9	1	3.5	0.7	306	4.07	11.22	0.856	5	3.2	56
638	0	0	1	0	0	0	Yes	1	1	1	1	43	6.3	1.1	4.1	2.9	363	4.73	12.46	1	5.1	3.9	57
639	0	0	1	0	0	0	Yes	1	1	1	1	68	6	1.2	4.2	1.2	333	5.52	12.89	0.69	4.4	3.6	58
640	0	1	1	0	0	0	Yes	1	1	1	1	41	4.9	0.7	4	2.9	321	5.49	12.38	2.164	5.1	3.6	78
641	0	0	1	0	0	0	Yes	1	1	1	1	61	5.6	0.8	2.8	6.4	461	4.45	11.99	2.262	6.8	3.9	67
642	0	0	1	0	0	1	Yes	1	1	1	1	34	3.8	1	2.7	0.7	308	4.72	10.14	2.291	4.9	3.4	49
643	0	0	1	0	0	0	Yes	1	1	1	1	27	6.4	1.3	5.4	1.4	337	4.09	11.7	4.313	4.6	4	54
644	0	0	1	0	0	0	Yes	1	1	1	1	22	3.5	0.9	2.4	0.6	362	5.19	13.54	2.122	5.3	5	63
645	0	0	1	0	0	0	No	0	0	0	1	21	4.3	0.9	3	1	365	5.5	11.79	2.521	4.6	3.2	65
646	0	0	1	0	0	0	Yes	1	1	1	1	70	3.8	0.7	2.5	1.6	339	4.1	11.15	3.174	5.2	4	67
647	0	0	1	0	0	0	Yes	1	1	1	1	27	4.9	1.1	2.8	2.3	295	4.45	11.07	2.709	5	2.7	53
648	0	0	1	0	0	0	Yes	1	1	1	1	19	4.6	1.6	2.6	0.9	144	4.67	11.58	1.648	5.1	6.7	55
649	0	0	1	0	0	0	Yes	1	1	1	1	18	4.8	1	3.2	1.4	408	4.42	16.26	0.434	5.7	2.3	56
650	0	0	1	0	1	0	Yes	1	1	1	1	58	4.2	1.1	3.2	1.6	365	3.94	12.23	2.697	4	3.3	87
651	0	0	1	0	1	0	Yes	1	1	1	1	29	4.5	1	3	1.4	384	4.58	11.95	3.701	6.2	3.8	100
652	0	0	1	0	1	0	Yes	1	1	1	1	71	7.2	1.7	5.6	1.5	469	3.09	11.15	1.419	5.7	2	52
653	0	0	1	0	0	0	Yes	1	1	1	1	74	7	0.9	4.8	3	344	5.1	11.95	1.423	5.2	3.6	62
654	0	0	1	0	0	0	Yes	1	1	1	1	27	5.1	0.9	3	2.7	335	5.3	14.09	1.894	5.2	5.1	59
655	0	0	1	0	0	0	Yes	1	1	1	1	37	3.7	0.7	2.4	1.7	270	4.46	11.52	2.72	5.4	1.8	55
656	0	0	1	0	1	0	Yes	1	1	1	1	30	5.6	1.3	3.6	1.6	313	3.34	13.08	2.35	5.3	4.8	49
657	0	0	1	1	1	0	Yes	1	1	1	1	44	5.8	1.3	4.1	0.8	362	4.02	12.68	0.569	5.6	4	46
658	0	0	1	0	0	0	Yes	1	1	1	1	19	4.7	1.4	2.8	1.1	312	4.95	12.07	1.674	4.4	6	69
659	0	0	1	0	0	0	Yes	1	1	1	1	22	4.4	1.2	3.3	1.5	232	4.65	12.64	1.012	5	4.1	45
660	0	0	1	0	0	1	Yes	1	1	1	1	59	4.1	1.5	2.7	1	304	4.34	9.39	2.667	4.5	2.3	49
661	0	0	1	0	0	0	Yes	1	1	1	1	138	4.1	0.9	3.5	1.7	390	5.34	13.21	2.285	4.8	4	73
662	0	0	1	0	0	0	Yes	1	2	1	1	48	5	1.1	3.6	1.4	239	4.58	12.51	1.643	6.4	3.8	48
663	0	0	1	0	1	1	Yes	1	1	1	1	64	5.1	1.1	3.4	1.5	441	5.46	14.07	1.831	5.5	5.1	75
664	0	0	1	0	0	0	Yes	1	1	1	1	41	4.3	1	2.8	1.3	179	4.43	12.95	2.026	4.6	2.4	42
665	0	0	1	0	0	0	Yes	1	2	1	1	55	5	0.9	3.5	1.8	375	4.46	12.02	1.758	4.6	4.3	54
666	0	0	1	0	0	0	Yes	1	1	1	1	12	8.2	1.4	5.7	2.4	296	3.9	12.3	3.066	5.4	4.6	50
667	0	0	1	1	1	0	Yes	1	1	1	1	53	7.1	0.8	5	4.6	327	4.03	12.17	2.067	14.1	6	58
668	0	0	1	0	1	1	Yes	1	1	1	1	27	4.4	1.2	3	1.5	396	3.97	13.71	4.083	4.2	3.9	63
669	0	0	1	0	0	0	Yes	1	1	1	1	12	4	1.2	2.4	0.8	240	4.37	12.17	0.953	4.6	4.5	52
670	0	0	1	0	0	0	Yes	1	1	1	1	21	5.9	1	3	4.1	352	4.74	9.88	10.122	13.1	3.6	87	224	13.3
671	0	0	1	0	0	0	Yes	1	1	1	1	51	4.5	1.3	2.8	0.8	207	4.08	10.58	1.323	4.5	3.4	51
672	0	0	1	1	0	0	Yes	1	1	1	1	35	3.3	1	1.3	1.1	255				5.4	3.7	52
673	0	0	1	1	1	0	Yes	1	1	1	1	24	4.1	0.9	2.2	2.3	294	4.15	10.08	0.786	5.7	5.3	51
674	0	0	1	0	0	1	Yes	1	1	1	1	45	5.8	1	3.8	2.2	348	4.06	11.62	6.865	4.1	2.9	69
675	0	0	1	0	0	1	Yes	1	1	1	0	25	4.1	1.3	2.3	1	342	3.9	10.91	2.057	4.9	4.5	60	782	83.8
676	0	0	1	0	0	0	Yes	1	1	1	1	34	5.8	1.7	4.1	1	320	4.76	11.6	1.409	5.6	3.3	55
677	0	0	1	0	0	0	Yes	1	2	1	1	51	7	1	4.2	5.8	323	4.02	12.79	1.678	5	5.3	56
678	0	0	1	0	0	0	Yes	1	1	1	1	27	5.9	1.5	3.9	1.3	224	4.29	12.25	6.105	4.4	4.3	52
